# Supplementary material for: Heterogeneity of SARS-CoV-2 virus produced in cell culture revealed by shotgun proteomics and supported by genome sequencing
Source: Anal Bioanal Chem. 2021 May 20;413(29):7265–75. doi: 10.1007/s00216-021-03401-9 (PMC8134822; doi:10.1007/s00216-021-03401-9)
Supplement: Supplementary file 1 — (XLSX 94 kb) [file 216_2021_3401_MOESM1_ESM.xlsx]

## Sheet: Table S1
Table S1. List of proteins identified in the sample and their abundance measured by spectral counts.
MS data file	\\sauval\Data_MS\_SRAS_CoV2\MS20-025_Virus-purifie\2020-05-07
Database :	ISL_410545_Chlorocebus_BosTaurus_2020-05-04 (27696 sequences; 13 824 673 residues)
Enzyme :	Trypsin - Max missed cleavages: 2
Fixed modifications :	Carbamidomethyl (C)
Variable modifications :	Deamidated (NQ), Oxidation (M)
MS/ MS² mass tol. :	± 5.0 ppm / ± 0.02 Da
Instrument type :	Q-Exactive HF
*%SC in VERO E6 cells infected with SARS-CoV-2 at Day3 as reported in Grenga et al. (2020) Emerg Microbes Infect 9(1):1712-21
					Spectral counts			%SC	Enrichment
					per replicate			Vero E6	fold
Protein accession	Functional description	Origin	#peptides	1	2	3	%SC virus	cells*	[H] / [I]
EPI_ISL_410545_N	EPI_ISL_410545_N	SARS-CoV-2	49	1127	1111	1080	0.0872538	0.0172682	5.05287
EPI_ISL_410545_S	EPI_ISL_410545_S	SARS-CoV-2	78	737	714	734	0.0574592	0.0043528	13.2005
EPI_ISL_410545_M	EPI_ISL_410545_M	SARS-CoV-2	11	186	176	170	0.0139901	0.00104222	13.4233
EPI_ISL_410545_orf1ab-1	EPI_ISL_410545_orf1ab-1	SARS-CoV-2	21	17	16	17	0.00131486	not reported	-
EPI_ISL_410545_ORF9b	EPI_ISL_410545_ORF9b	SARS-CoV-2	6	9	11	8	0.000736319	not reported	-
EPI_ISL_410545_ORF3a	EPI_ISL_410545_ORF3a	SARS-CoV-2	4	7	9	7	0.000604833	4.08714e-05	14.7985
EPI_ISL_410545_E	EPI_ISL_410545_E	SARS-CoV-2	2	2	1	0	7.88913e-05	not reported	-
EPI_ISL_410545_orf1ab-2	EPI_ISL_410545_orf1ab-2	SARS-CoV-2	2	0	0	2	5.25942e-05	not reported	-
EPI_ISL_410545_ORF8	EPI_ISL_410545_ORF8	SARS-CoV-2	1	1	1	0	5.25942e-05	not reported	-
A0A0D9R924	Plectin	Chlorocebus sabaeus	223	258	260	245	0.0200647	not reported	-
A0A0D9S8B1	Heparan sulfate proteoglycan 2	Chlorocebus sabaeus	130	175	188	189	0.014516	0.000449585	32.2875
A0A0D9R370	Filamin A	Chlorocebus sabaeus	111	170	179	188	0.0141215	not reported	-
A0A0D9R6E6	Myosin heavy chain 9	Chlorocebus sabaeus	114	173	174	170	0.0135956	not reported	-
A0A0D9S8Z7	Agrin	Chlorocebus sabaeus	76	159	147	148	0.0119389	not reported	-
A0A0D9REP7	Eukaryotic translation elongation factor 2	Chlorocebus sabaeus	57	147	146	135	0.0112552	not reported	-
A0A0D9SBD1	Pyruvate kinase	Chlorocebus sabaeus	22	133	129	133	0.0103874	not reported	-
A0A0D9S4U3	Fatty acid synthase	Chlorocebus sabaeus	82	128	132	133	0.0103348	0.00702988	1.47012
A0A0D9RWS9	IQ motif containing GTPase activating protein 1	Chlorocebus sabaeus	81	128	129	127	0.0100981	not reported	-
A0A0D9RC89	Filamin C	Chlorocebus sabaeus	99	121	130	124	0.00986141	not reported	-
A0A0D9RJ20	Heat shock protein 90 alpha family class B member 1	Chlorocebus sabaeus	41	127	127	120	0.00983512	not reported	-
A0A0D9RDR4	Glyceraldehyde-3-phosphate dehydrogenase	Chlorocebus sabaeus	28	120	118	120	0.00941436	0.013508	0.696948
A0A0D9RP68	Spectrin alpha, non-erythrocytic 1	Chlorocebus sabaeus	105	107	108	116	0.00870434	0.00202313	4.30241
A0A0D9S441	Heat shock protein family A (Hsp70) member 8	Chlorocebus sabaeus	24	111	110	109	0.00867804	not reported	-
A0A0D9RG78	Integrin beta	Chlorocebus sabaeus	36	100	99	107	0.00804691	0.00106266	7.57246
A0A0D9RN38	Spectrin beta chain	Chlorocebus sabaeus	79	80	84	91	0.00670576	not reported	-
P49951	Clathrin heavy chain 1	Bos taurus	52	79	80	82	0.0063376	not reported	-
Q76LV2	Heat shock protein HSP 90-alpha	Bos taurus	37	75	84	80	0.00628501	not reported	-
A0A0D9R740	Annexin	Chlorocebus sabaeus	29	76	70	74	0.00578536	0.00396452	1.45928
A0A0D9RD14	Dynein cytoplasmic 1 heavy chain 1	Chlorocebus sabaeus	85	72	71	74	0.00570647	0.00361712	1.57763
A0A0D9RDS4	Talin 1	Chlorocebus sabaeus	72	65	61	65	0.00502275	not reported	-
A0A0D9QW25	Chaperonin containing TCP1 subunit 2	Chlorocebus sabaeus	33	61	55	64	0.00473348	0.00304492	1.55455
A0A0D9R1V5	Myoferlin	Chlorocebus sabaeus	55	52	63	63	0.00468088	0.000163486	28.6318
A0A0D9R2K9	Eukaryotic translation elongation factor 1 gamma	Chlorocebus sabaeus	23	56	59	61	0.00462829	0.00271795	1.70286
A0A0D9RHQ0	Moesin	Chlorocebus sabaeus	46	57	57	61	0.00460199	not reported	-
A0A0D9RNJ1	Elongation factor 1-alpha	Chlorocebus sabaeus	11	60	55	59	0.0045757	not reported	-
A0A0D9R9X4	Fibronectin 1	Chlorocebus sabaeus	34	53	55	61	0.00444421	0.00404627	1.09835
A0A0D9RRC2	Annexin	Chlorocebus sabaeus	28	55	55	56	0.00436532	0.00455716	0.957904
A0A0D9RJJ4	Laminin subunit gamma 1	Chlorocebus sabaeus	44	48	55	58	0.00423383	not reported	-
A0A0D9QUP4	Annexin	Chlorocebus sabaeus	27	50	59	52	0.00423383	0.000858299	4.93282
A0A0D9RQ73	T-complex protein 1 subunit delta	Chlorocebus sabaeus	33	53	54	51	0.00415494	0.00185965	2.23426
A0A0D9R1H5	Fructose-bisphosphate aldolase	Chlorocebus sabaeus	27	54	53	50	0.00412865	0.000694813	5.94209
A0A0D9R9Y5	Chaperonin containing TCP1 subunit 8	Chlorocebus sabaeus	37	49	53	52	0.00404975	0.00273838	1.47889
A0A0D9S8Q7	Enolase 1	Chlorocebus sabaeus	18	49	48	54	0.00397086	not reported	-
A0A0D9RD03	Valosin containing protein	Chlorocebus sabaeus	44	52	50	47	0.00391827	0.00230923	1.69678
A0A0D9RMR7	Pyruvate kinase	Chlorocebus sabaeus	8	48	51	50	0.00391827	0.0159807	0.245187
P63103	14-3-3 protein zeta/delta	Bos taurus	21	42	53	50	0.00381308	not reported	-
A0A0D9QVJ0	Actinin alpha 4	Chlorocebus sabaeus	32	45	48	50	0.00376049	not reported	-
A0A0D9R2J6	AHNAK nucleoprotein	Chlorocebus sabaeus	54	47	49	46	0.00373419	0.0020027	1.86458
A0A0D9RNK4	Myosin IC	Chlorocebus sabaeus	41	48	44	46	0.003629	0.000306535	11.8388
A0A0D9RJD3	Integrin subunit alpha V	Chlorocebus sabaeus	35	42	46	46	0.00352381	0.000388278	9.07549
A0A0D9QYT4	Integrin subunit alpha 3	Chlorocebus sabaeus	16	44	44	40	0.00336603	0.000470021	7.16145
A0A0D9R9G7	Vinculin	Chlorocebus sabaeus	46	39	42	47	0.00336603	0.00175747	1.91527
A0A0D9RJC0	T-complex 1	Chlorocebus sabaeus	31	43	42	41	0.00331344	0.00169616	1.95349
A0A0D9RIF8	Filamin B	Chlorocebus sabaeus	49	39	39	48	0.00331344	0.017166	0.193023
A0A0D9S4W9	T-complex protein 1 subunit gamma	Chlorocebus sabaeus	30	41	40	44	0.00328714	0.00169616	1.93799
Q1T7F0	Signal transducer and activator of transcription	Chlorocebus aethiops	33	40	39	45	0.00326084	not reported	-
P02769	Bovine serum albumin precursor	Bos taurus	30	42	41	41	0.00326084	not reported	-
A0A0D9S5Y4	PDZ domain containing 1	Chlorocebus sabaeus	33	40	44	39	0.00323454	not reported	-
A0A0D9RTB5	Glutamyl-prolyl-tRNA synthetase	Chlorocebus sabaeus	43	37	44	41	0.00320825	0.00155311	2.06569
A0A0D9REQ6	G3BP stress granule assembly factor 1	Chlorocebus sabaeus	15	38	39	42	0.00312936	not reported	-
A0A0D9S2T3	Coronin	Chlorocebus sabaeus	25	39	42	34	0.00302417	0.000163486	18.4981
A0A0D9S3J6	Aminopeptidase	Chlorocebus sabaeus	36	38	37	38	0.00297157	0.00149181	1.99193
A0A0D9RS82	T-complex protein 1 subunit eta	Chlorocebus sabaeus	26	38	38	37	0.00297157	0.00185965	1.59792
A0A0D9RCV3	Triosephosphate isomerase	Chlorocebus sabaeus	20	37	35	40	0.00294528	0.00159398	1.84775
A0A0D9RMX2	Methylenetetrahydrofolate dehydrogenase, cyclohydrolase and formyltetrahydrofolate synthetase 1	Chlorocebus sabaeus	35	41	32	36	0.00286638	not reported	-
A0A0D9RI07	Annexin	Chlorocebus sabaeus	9	36	35	35	0.00278749	not reported	-
A0A0D9RI00	Myosin IB	Chlorocebus sabaeus	34	29	39	35	0.0027086	0.000183921	14.727
Q58DT1	60S ribosomal protein L7	Bos taurus	18	37	32	33	0.0026823	not reported	-
A0A0D9S7F9	Peroxiredoxin 1	Chlorocebus sabaeus	18	34	34	34	0.0026823	0.000306535	8.75039
A0A0D9R354	Solute carrier family 3 member 2	Chlorocebus sabaeus	18	34	34	33	0.00265601	0.000633506	4.19255
A0A0D9RTE3	Laminin subunit alpha 5	Chlorocebus sabaeus	41	27	36	37	0.00262971	not reported	-
A0A0D9QUZ5	Integrin beta	Chlorocebus sabaeus	26	33	34	33	0.00262971	6.13071e-05	42.8941
A0A0D9RKZ5	Actinin alpha 1	Chlorocebus sabaeus	26	32	32	33	0.00255082	0.00696857	0.366046
A0A0D9RMF3	Heat shock protein family A (Hsp70) member 5	Chlorocebus sabaeus	26	29	36	31	0.00252452	not reported	-
A0A0D9S4M6	Protein disulfide-isomerase	Chlorocebus sabaeus	29	26	36	34	0.00252452	0.00852168	0.296247
A0A0D9S1G6	40S ribosomal protein S3a	Chlorocebus sabaeus	18	36	29	30	0.00249822	0.00112396	2.22269
Q32PF2	ATP-citrate synthase	Bos taurus	19	28	32	32	0.00241933	not reported	-
A0A0D9RFW2	Laminin subunit beta 1	Chlorocebus sabaeus	34	26	31	34	0.00239304	not reported	-
A0A0D9RNE3	ATP-dependent 6-phosphofructokinase	Chlorocebus sabaeus	25	32	30	28	0.00236674	not reported	-
A0A0D9RHW7	Polyadenylate-binding protein	Chlorocebus sabaeus	14	27	34	28	0.00234044	not reported	-
P12763	Alpha-2-HS-glycoprotein precursor	Bos taurus	14	28	31	29	0.00231415	not reported	-
A0A0D9RQS8	Versican	Chlorocebus sabaeus	19	27	30	31	0.00231415	0.000122614	18.8734
A0A0D9RQ19	Glycyl-tRNA synthetase	Chlorocebus sabaeus	26	27	28	33	0.00231415	0.000163486	14.155
A0A0D9R013	Keratin 1	Chlorocebus sabaeus	17	27	28	31	0.00226155	not reported	-
A0A0D9R633	Glypican 4	Chlorocebus sabaeus	20	23	29	34	0.00226155	0.00014305	15.8095
A0A0D9QX89	Glucose-6-phosphate isomerase	Chlorocebus sabaeus	19	28	33	25	0.00226155	0.00204357	1.10667
A0A0D9R8U1	Valyl-tRNA synthetase	Chlorocebus sabaeus	27	29	27	29	0.00223525	0.000449585	4.97181
A0A0D9RZC5	Heat shock protein family H (Hsp110) member 1	Chlorocebus sabaeus	25	27	27	30	0.00220896	not reported	-
A0A0D9S2X0	Keratin 10	Chlorocebus sabaeus	12	29	26	28	0.00218266	not reported	-
A0A0D9SD81	Uncharacterized protein	Chlorocebus sabaeus	19	26	27	28	0.00213007	not reported	-
A0A0D9RKG6	Enolase 3	Chlorocebus sabaeus	17	25	28	28	0.00213007	not reported	-
A0A0D9QV93	Ribosomal protein S3	Chlorocebus sabaeus	19	22	30	28	0.00210377	0.00420975	0.499737
A0A0D9RKP8	Copine 3	Chlorocebus sabaeus	21	24	26	27	0.00202488	0.000122614	16.5142
A0A0D9RBE4	Carbamoyl-phosphate synthetase 2, aspartate transcarbamylase, and dihydroorotase	Chlorocebus sabaeus	26	26	25	26	0.00202488	0.000796992	2.54065
A0A0D9RAF7	BRO1 domain-containing protein	Chlorocebus sabaeus	24	26	23	27	0.00199858	0.000796992	2.50765
A0A0D9RR53	Glutamine--fructose-6-phosphate transaminase 1	Chlorocebus sabaeus	20	26	25	25	0.00199858	0.000858299	2.32854
A0A0D9R8K4	Glutathione S-transferase pi 1	Chlorocebus sabaeus	11	24	26	26	0.00199858	0.00149181	1.33971
Q5E958	40S ribosomal protein S8	Bos taurus	14	24	26	25	0.00197228	not reported	-
A0A0D9R4H1	Isoleucyl-tRNA synthetase	Chlorocebus sabaeus	30	26	23	25	0.00194599	0.00136919	1.42127
A0A0D9RXL9	Chaperonin containing TCP1 subunit 5	Chlorocebus sabaeus	27	25	25	24	0.00194599	0.00224793	0.865681
A0A0D9REB3	Uncharacterized protein	Chlorocebus sabaeus	10	26	22	23	0.00186709	0.000551764	3.38387
A0A0D9RKT4	Transketolase	Chlorocebus sabaeus	13	22	25	24	0.00186709	0.00470021	0.397237
A0A0D9RKH2	Profilin	Chlorocebus sabaeus	10	22	22	26	0.0018408	0.00075612	2.43453
A0A0D9S3K2	Karyopherin subunit beta 1	Chlorocebus sabaeus	18	24	22	24	0.0018408	0.00155311	1.18523
Q3ZBS7	Vitronectin	Bos taurus	10	22	23	24	0.0018145	not reported	-
P41361	Antithrombin-III precursor	Bos taurus	22	21	23	25	0.0018145	not reported	-
A0A0D9RUT2	Aspartyl-tRNA synthetase	Chlorocebus sabaeus	20	23	23	23	0.0018145	0.00102178	1.77582
A0A0D9RKP4	Basigin (Ok blood group)	Chlorocebus sabaeus	10	22	23	23	0.0017882	0.000163486	10.938
A0A0D9RAJ5	Annexin	Chlorocebus sabaeus	15	24	21	23	0.0017882	0.000919606	1.94453
A0A0D9RWK1	UDP-glucose 6-dehydrogenase	Chlorocebus sabaeus	21	22	22	24	0.0017882	0.00181878	0.98319
A0A0D9RCS8	Staphylococcal nuclease domain-containing protein	Chlorocebus sabaeus	23	25	22	20	0.00176191	0.000551764	3.19323
A0A0D9RGR4	Kinesin-like protein	Chlorocebus sabaeus	26	25	19	22	0.00173561	0.000347407	4.9959
P01966	Hemoglobin subunit alpha	Bos taurus	6	22	20	22	0.00168301	not reported	-
ENSEMBL:ENSP00000377550	KRT13 46 kDa protein	Bos taurus	9	20	22	22	0.00168301	not reported	-
A0A0D9RNM2	Tyrosine 3-monooxygenase/tryptophan 5-monooxygenase activation protein epsilon	Chlorocebus sabaeus	12	21	23	19	0.00165672	not reported	-
A0A0D9RBR7	Trifunctional purine biosynthetic protein adenosine-3	Chlorocebus sabaeus	26	21	22	20	0.00165672	0.000960477	1.72489
A0A0D9R328	Glucose-6-phosphate 1-dehydrogenase	Chlorocebus sabaeus	17	22	22	19	0.00165672	0.00373973	0.443004
A0A0D9RT22	Peptidyl-prolyl cis-trans isomerase	Chlorocebus sabaeus	7	23	16	23	0.00163042	not reported	-
A0A0D9R6G5	L-lactate dehydrogenase	Chlorocebus sabaeus	13	20	23	19	0.00163042	not reported	-
Q3ZCK1	Eukaryotic translation initiation factor 3 subunit L	Bos taurus	16	19	22	21	0.00163042	not reported	-
A0A0D9RIN4	Leucyl-tRNA synthetase	Chlorocebus sabaeus	20	21	19	21	0.00160412	0.00089917	1.784
A0A0D9QXL4	Eukaryotic translation initiation factor 3 subunit A	Chlorocebus sabaeus	26	15	26	20	0.00160412	0.00136919	1.17158
A0A0D9S8G9	EPH receptor A2	Chlorocebus sabaeus	23	19	19	22	0.00157783	not reported	-
A0A0D9RAH5	Aldo-keto reductase family 1 member B	Chlorocebus sabaeus	9	18	19	23	0.00157783	not reported	-
Q3SZI4	14-3-3 protein theta	Bos taurus	15	20	21	19	0.00157783	not reported	-
A0A0D9RM83	Epithelial cell adhesion molecule	Chlorocebus sabaeus	15	19	19	22	0.00157783	6.13071e-05	25.7365
A0A0D9RML4	26S proteasome non-ATPase regulatory subunit 2	Chlorocebus sabaeus	18	17	22	21	0.00157783	0.00145093	1.08746
A0A0D9RF24	Annexin	Chlorocebus sabaeus	18	23	20	16	0.00155153	not reported	-
A0A0D9RNC9	Insulin like growth factor 2 mRNA binding protein 3	Chlorocebus sabaeus	16	22	16	21	0.00155153	0.000592635	2.61802
A0A0D9R6N8	Receptor for activated C kinase 1	Chlorocebus sabaeus	15	18	20	21	0.00155153	0.00136919	1.13317
P07744	Krt4 Keratin, type II cytoskeletal 4	Bos taurus	7	16	25	17	0.00152523	not reported	-
A0A0D9RXQ9	Synaptotagmin binding cytoplasmic RNA interacting protein	Chlorocebus sabaeus	19	20	19	18	0.00149893	not reported	-
A0A0D9RMI8	Heat shock protein family A (Hsp70) member 4	Chlorocebus sabaeus	26	16	20	21	0.00149893	not reported	-
A0A0D9RJV9	Ezrin	Chlorocebus sabaeus	15	16	22	19	0.00149893	not reported	-
A0A0D9R755	Aldehyde dehydrogenase 1 family member A1	Chlorocebus sabaeus	11	18	19	20	0.00149893	not reported	-
A0A0D9S647	Sodium/potassium-transporting ATPase subunit alpha	Chlorocebus sabaeus	9	21	16	20	0.00149893	0.000388278	3.86047
A0A0D9S7N5	Adenylyl cyclase-associated protein	Chlorocebus sabaeus	20	21	19	17	0.00149893	0.000960477	1.56061
P07589	Fibronectin	Bos taurus	19	15	22	19	0.00147264	not reported	-
A0A0D9R3L1	Stress induced phosphoprotein 1	Chlorocebus sabaeus	18	17	20	19	0.00147264	2.04357e-05	72.0621
A0A0D9RI59	Adenosylhomocysteinase	Chlorocebus sabaeus	17	18	17	21	0.00147264	0.00136919	1.07555
A0A0D9RMH4	Rab GDP dissociation inhibitor	Chlorocebus sabaeus	17	19	20	16	0.00144634	not reported	-
A0A0D9RZE8	ATP synthase subunit alpha	Chlorocebus sabaeus	19	17	20	18	0.00144634	0.00637593	0.226844
A0A0D9SAF6	ADF-H domain-containing protein	Chlorocebus sabaeus	13	18	19	16	0.00139375	not reported	-
A0A0D9RY60	Importin 5	Chlorocebus sabaeus	20	15	21	17	0.00139375	0.00132832	1.04926
A0A0D9RNT7	Ubiquitin-like domain-containing protein	Chlorocebus sabaeus	5	20	15	17	0.00136745	not reported	-
A0A0D9RLJ0	Stomatin	Chlorocebus sabaeus	14	21	14	17	0.00136745	not reported	-
P61157	Actin-related protein 3	Bos taurus	15	15	16	21	0.00136745	not reported	-
A0A0D9S2F4	Keratin 9	Chlorocebus sabaeus	10	14	15	22	0.00134115	not reported	-
A0A0D9R016	Keratin 2	Chlorocebus sabaeus	12	15	18	18	0.00134115	not reported	-
A0A0D9RH37	Peroxiredoxin 6	Chlorocebus sabaeus	11	17	16	18	0.00134115	0.00188008	0.713347
A0A0D9RSY8	Laminin subunit alpha 4	Chlorocebus sabaeus	21	15	18	17	0.00131486	not reported	-
A0A0D9RGD1	Eukaryotic translation initiation factor 4A1	Chlorocebus sabaeus	11	17	17	16	0.00131486	not reported	-
Q3T054	GTP-binding nuclear protein Ran	Bos taurus	12	15	20	15	0.00131486	not reported	-
A0A0D9S7U2	Splicing factor proline and glutamine rich	Chlorocebus sabaeus	14	15	17	18	0.00131486	0.00149181	0.881385
A0A0D9SA58	Phosphoglycerate mutase	Chlorocebus sabaeus	13	17	17	16	0.00131486	0.00253403	0.51888
A0A0D9RF66	Ribonuclease/angiogenin inhibitor 1	Chlorocebus sabaeus	17	15	17	17	0.00128856	0.000183921	7.00603
A0A0D9S621	D-3-phosphoglycerate dehydrogenase	Chlorocebus sabaeus	12	17	15	17	0.00128856	0.000715249	1.80155
A0A0D9QWF7	Cullin associated and neddylation dissociated 1	Chlorocebus sabaeus	19	21	15	13	0.00128856	0.000817428	1.57636
A0A0D9R8B1	RuvB-like helicase	Chlorocebus sabaeus	12	15	16	18	0.00128856	0.000960477	1.34158
A0A0D9RRQ6	Glutaminyl-tRNA synthetase	Chlorocebus sabaeus	18	17	17	14	0.00126226	0.000735685	1.71576
A0A0D9S338	RuvB-like helicase	Chlorocebus sabaeus	16	16	16	16	0.00126226	0.00141006	0.895181
A0A0D9RX61	Threonyl-tRNA synthetase	Chlorocebus sabaeus	21	14	17	16	0.00123596	not reported	-
A0A0D9RIB0	Dihydropyrimidinase like 3	Chlorocebus sabaeus	13	15	16	16	0.00123596	not reported	-
A0A0D9R480	Actin alpha cardiac muscle 1	Chlorocebus sabaeus	4	13	14	20	0.00123596	not reported	-
A0A0D9QUU5	N-ethylmaleimide sensitive factor, vesicle fusing ATPase	Chlorocebus sabaeus	19	15	16	16	0.00123596	0.000224793	5.49824
A0A0D9S293	2',3'-cyclic-nucleotide 3'-phosphodiesterase	Chlorocebus sabaeus	19	14	16	17	0.00123596	0.000408714	3.02403
A0A0D9S4H3	GCN1 activator of EIF2AK4	Chlorocebus sabaeus	22	13	15	19	0.00123596	0.000858299	1.44002
A0A0D9S360	Proteasome 26S subunit, non-ATPase 3	Chlorocebus sabaeus	15	15	16	16	0.00123596	0.00106266	1.16309
A0A0D9R3W5	Protein disulfide-isomerase A4	Chlorocebus sabaeus	14	15	16	16	0.00123596	0.00619201	0.199606
A0A0D9S0E1	DEAD-box helicase 3 Y-linked	Chlorocebus sabaeus	13	16	15	15	0.00120967	not reported	-
A0A0D9RJU1	Vimentin	Chlorocebus sabaeus	10	16	16	14	0.00120967	not reported	-
A0A0D9R5A7	Uncharacterized protein	Chlorocebus sabaeus	10	15	16	15	0.00120967	not reported	-
A0A0D9QY09	Plexin B2	Chlorocebus sabaeus	17	16	15	15	0.00120967	not reported	-
Q58DW0	60S ribosomal protein L4	Bos taurus	12	12	18	16	0.00120967	not reported	-
A0A0D9RFW8	Peptidylprolyl isomerase	Chlorocebus sabaeus	15	14	15	17	0.00120967	0.000510892	2.36775
A0A0D9RA32	Heterogeneous nuclear ribonucleoprotein U	Chlorocebus sabaeus	15	15	15	16	0.00120967	0.00106266	1.13834
A0A0D9RKY1	Catenin alpha 1	Chlorocebus sabaeus	20	13	14	18	0.00118337	not reported	-
A0A0D9S8D8	F-actin-capping protein subunit beta	Chlorocebus sabaeus	12	15	14	16	0.00118337	0.000102178	11.5814
A0A0D9S3W2	Transgelin	Chlorocebus sabaeus	12	13	16	16	0.00118337	0.000224793	5.26427
A0A0D9RAM8	Protein disulfide-isomerase	Chlorocebus sabaeus	17	18	13	14	0.00118337	0.00284056	0.416597
A0A0D9QYB1	ATP synthase subunit beta	Chlorocebus sabaeus	12	14	15	16	0.00118337	0.00817428	0.144768
A0A0D9S0X6	N(alpha)-acetyltransferase 15, NatA auxiliary subunit	Chlorocebus sabaeus	17	18	14	12	0.00115707	0.000102178	11.324
A0A0D9RED0	Tetraspanin	Chlorocebus sabaeus	5	15	14	15	0.00115707	0.000122614	9.4367
A0A0D9RF94	Sodium/potassium-transporting ATPase subunit beta	Chlorocebus sabaeus	12	12	16	16	0.00115707	0.00014305	8.0886
A0A0D9RQ38	Exportin 1	Chlorocebus sabaeus	15	12	17	15	0.00115707	0.000653942	1.76938
A0A0D9SD09	Histone H4	Chlorocebus sabaeus	8	16	15	13	0.00115707	0.0135693	0.0852714
A0A0D9S8W7	G protein subunit beta 1	Chlorocebus sabaeus	8	15	13	15	0.00113078	not reported	-
A0A0D9RJZ5	Polypyrimidine tract binding protein 1	Chlorocebus sabaeus	12	12	15	16	0.00113078	not reported	-
A0A0D9RUF1	S-adenosylmethionine synthase	Chlorocebus sabaeus	14	14	14	15	0.00113078	0.000510892	2.21333
A0A0D9S3T6	Ribosomal protein S11	Chlorocebus sabaeus	13	14	14	15	0.00113078	0.000572199	1.97619
A0A0D9RTU4	Microtubule-associated protein	Chlorocebus sabaeus	17	15	13	15	0.00113078	0.00136919	0.825871
A0A0D9S4Z6	Lamin A/C	Chlorocebus sabaeus	17	14	13	15	0.00110448	not reported	-
A0A0D9R7E7	Tubulin beta chain	Chlorocebus sabaeus	6	12	16	14	0.00110448	not reported	-
A0A0D9R4M2	Galectin	Chlorocebus sabaeus	10	14	15	13	0.00110448	0.000102178	10.8093
A0A0D9RH15	Eukaryotic translation initiation factor 3 subunit E	Chlorocebus sabaeus	13	15	13	14	0.00110448	0.000367842	3.00259
A0A0D9RR42	Chromosome segregation 1 like	Chlorocebus sabaeus	16	18	11	13	0.00110448	0.00110353	1.00086
A0A0D9QV09	Ribosomal protein S16	Chlorocebus sabaeus	10	16	13	13	0.00110448	0.00112396	0.982664
H6U5Q1	Nucleolin	Chlorocebus aethiops	17	13	13	16	0.00110448	0.00445498	0.24792
A0A0D9SDL0	Poly(rC) binding protein 1	Chlorocebus sabaeus	9	12	13	16	0.00107818	not reported	-
Q9GL77	Electrogenic sodium bicarbonate cotransporter 1	Bos taurus	12	11	15	15	0.00107818	not reported	-
A0A0D9QUU6	Calcium-transporting ATPase	Chlorocebus sabaeus	12	16	13	12	0.00107818	0.000224793	4.79634
A0A0D9RH35	Proteasome 26S subunit, ATPase 2	Chlorocebus sabaeus	17	14	15	12	0.00107818	0.000367842	2.9311
A0A0D9R8K1	Chloride intracellular channel protein	Chlorocebus sabaeus	11	14	13	14	0.00107818	0.000919606	1.17244
A0A0D9RZW1	Tyrosine 3-monooxygenase/tryptophan 5-monooxygenase activation protein gamma	Chlorocebus sabaeus	9	14	14	12	0.00105188	not reported	-
P60661	Myosin light polypeptide 6	Bos taurus	6	14	13	13	0.00105188	not reported	-
A0A0D9RXA4	Eukaryotic translation initiation factor 5B	Chlorocebus sabaeus	16	7	16	17	0.00105188	0.000183921	5.71921
A0A0D9QXD5	G3BP stress granule assembly factor 2	Chlorocebus sabaeus	8	13	14	13	0.00105188	0.000183921	5.71921
A0A0D9QZU2	Vacuolar protein sorting-associated protein 35	Chlorocebus sabaeus	14	13	12	15	0.00105188	0.000347407	3.02782
A0A0D9QUJ7	Lysine--tRNA ligase	Chlorocebus sabaeus	14	13	14	13	0.00105188	0.000490457	2.1447
A0A0D9RCR5	Arginyl-tRNA synthetase	Chlorocebus sabaeus	16	12	12	16	0.00105188	0.000551764	1.9064
A0A0D9R6A2	DEAD-box helicase 1	Chlorocebus sabaeus	15	13	12	14	0.00102559	0.000204357	5.01861
A0A0D9R9G1	Uncharacterized protein	Chlorocebus sabaeus	8	12	11	15	0.00099929	not reported	-
Q7SIH1	Alpha-2-macroglobulin	Bos taurus	19	13	12	13	0.00099929	not reported	-
A0A0D9RJN5	NCK associated protein 1	Chlorocebus sabaeus	18	12	11	15	0.00099929	8.17428e-05	12.2248
A0A0D9S2A5	ATP citrate lyase	Chlorocebus sabaeus	12	13	13	12	0.00099929	0.00423019	0.236228
A0A0D9S5H6	Uncharacterized protein	Chlorocebus sabaeus	13	12	12	13	0.000972993	not reported	-
A0A0D9RY70	ATP binding cassette subfamily C member 4	Chlorocebus sabaeus	18	10	13	14	0.000972993	not reported	-
A0A0D9R6C1	Histone H2B	Chlorocebus sabaeus	7	12	14	11	0.000972993	not reported	-
A0A0D9R6B6	Eukaryotic translation initiation factor 3 subunit D	Chlorocebus sabaeus	14	13	12	12	0.000972993	0.000183921	5.29027
Q2L9X0	40S ribosomal protein SA	Chlorocebus aethiops	9	13	13	11	0.000972993	0.00194139	0.501184
A0A0D9R8M1	Annexin	Chlorocebus sabaeus	10	11	13	12	0.000946696	0.000388278	2.43819
A0A0D9RLR8	Proliferating cell nuclear antigen	Chlorocebus sabaeus	13	12	11	13	0.000946696	0.000674378	1.40381
A0A0D9S5A4	Protein phosphatase 2 scaffold subunit Aalpha	Chlorocebus sabaeus	13	14	10	12	0.000946696	0.000715249	1.32359
A0A0D9R5T1	Phosphoserine aminotransferase	Chlorocebus sabaeus	13	13	11	12	0.000946696	0.00120571	0.78518
A0A0D9RE68	Transaldolase	Chlorocebus sabaeus	10	11	12	13	0.000946696	0.00124658	0.759436
A0A0D9S8A2	EPH receptor B2	Chlorocebus sabaeus	13	12	9	14	0.000920399	0.000265664	3.46452
A0A0D9RHH6	G protein subunit alpha i1	Chlorocebus sabaeus	9	11	11	13	0.000920399	0.000531328	1.73226
A0A0D9S0P9	Elongation factor Tu GTP binding domain containing 2	Chlorocebus sabaeus	12	9	11	15	0.000920399	0.00739772	0.124417
A0A0D9QZ73	UPAR/Ly6 domain-containing protein	Chlorocebus sabaeus	4	11	10	13	0.000894102	not reported	-
A0A0D9QVC3	Heterogeneous nuclear ribonucleoprotein L	Chlorocebus sabaeus	13	12	10	12	0.000894102	0.00014305	6.25028
A0A0D9R392	ATPase H+ transporting V1 subunit A	Chlorocebus sabaeus	12	12	11	11	0.000894102	0.000265664	3.36554
A0A0D9R1C9	Major vault protein	Chlorocebus sabaeus	15	12	12	10	0.000894102	0.000265664	3.36554
A0A0D9QYW2	Uncharacterized protein	Chlorocebus sabaeus	11	9	12	13	0.000894102	0.00089917	0.994363
A0A0D9R0F3	X-ray repair cross complementing 6	Chlorocebus sabaeus	11	12	9	13	0.000894102	0.00192095	0.465446
A0A0D9R9Q4	X-ray repair cross-complementing protein 5	Chlorocebus sabaeus	13	10	13	11	0.000894102	0.0023501	0.380452
Q0IIK2	Transferrin	Bos taurus	13	10	12	11	0.000867804	not reported	-
A0A0D9R4Y1	Desmoplakin	Chlorocebus sabaeus	15	11	10	12	0.000867804	0	++
A0A0D9S8I7	EF-hand domain family member D2	Chlorocebus sabaeus	12	11	10	12	0.000867804	0.00014305	6.06645
A0A0D9R7B0	G1 to S phase transition 1	Chlorocebus sabaeus	14	10	10	13	0.000867804	0.0002861	3.03322
A0A0D9R0E2	Septin 2	Chlorocebus sabaeus	12	9	12	12	0.000867804	0.000367842	2.35917
A0A0D9RVM1	DEAH-box helicase 15	Chlorocebus sabaeus	10	9	12	12	0.000867804	0.000715249	1.21329
A0A0D9R0F2	High density lipoprotein binding protein	Chlorocebus sabaeus	14	10	11	12	0.000867804	0.00151224	0.573853
A0A0D9RYQ9	Rab GDP dissociation inhibitor	Chlorocebus sabaeus	8	10	13	10	0.000867804	0.00167573	0.517868
A0A0D9R4K9	Protein disulfide isomerase family A member 6	Chlorocebus sabaeus	11	10	10	13	0.000867804	0.00220705	0.393196
A0A0D9S9U1	Ribosomal_L7Ae domain-containing protein	Chlorocebus sabaeus	9	14	9	9	0.000841507	not reported	-
A0A0D9S6C6	Solute carrier family 16 member 1	Chlorocebus sabaeus	8	10	10	12	0.000841507	not reported	-
A0A0D9S642	Prostaglandin F2 receptor inhibitor	Chlorocebus sabaeus	14	12	10	10	0.000841507	not reported	-
A0A0D9RNX3	Heterogeneous nuclear ribonucleoprotein A2/B1	Chlorocebus sabaeus	11	11	12	9	0.000841507	not reported	-
A0A0D9RLH2	Gelsolin	Chlorocebus sabaeus	14	11	12	9	0.000841507	not reported	-
A0A0D9R866	Transferrin receptor	Chlorocebus sabaeus	11	10	11	11	0.000841507	not reported	-
A0A0D9R6L1	Heterogeneous nuclear ribonucleoprotein M	Chlorocebus sabaeus	13	11	11	10	0.000841507	0.000306535	2.74522
A0A0D9RQC0	Malate dehydrogenase	Chlorocebus sabaeus	10	11	10	11	0.000841507	0.000613071	1.37261
A0A0D9S509	Tubulin folding cofactor D	Chlorocebus sabaeus	11	12	10	10	0.000841507	0.000878735	0.957635
A0A0D9R8C6	Coronin	Chlorocebus sabaeus	13	7	10	14	0.00081521	not reported	-
A0A0D9QZN3	Nucleoside diphosphate kinase	Chlorocebus sabaeus	5	11	9	11	0.00081521	not reported	-
A0A0D9RMR2	Niban apoptosis regulator 2	Chlorocebus sabaeus	10	10	10	11	0.00081521	4.08714e-05	19.9457
A0A0D9RVB8	Leucine aminopeptidase 3	Chlorocebus sabaeus	13	10	10	11	0.00081521	0.000531328	1.53429
A0A0D9S7M1	CTP synthase	Chlorocebus sabaeus	13	9	12	9	0.000788913	not reported	-
A0A0D9R7T1	Heterogeneous nuclear ribonucleoprotein H1	Chlorocebus sabaeus	8	9	10	11	0.000788913	not reported	-
A0A0D9R1W6	ATP-dependent 6-phosphofructokinase	Chlorocebus sabaeus	13	11	8	11	0.000788913	not reported	-
A0A0D9QVI6	DEAD-box helicase 5	Chlorocebus sabaeus	11	11	9	10	0.000788913	not reported	-
A0A0D9RDX9	Polypeptide N-acetylgalactosaminyltransferase	Chlorocebus sabaeus	13	11	10	9	0.000788913	4.08714e-05	19.3023
A0A0D9S7X4	Eukaryotic translation initiation factor 3 subunit I	Chlorocebus sabaeus	11	8	10	12	0.000788913	0.000326971	2.41279
A0A0D9R8U2	Drebrin 1	Chlorocebus sabaeus	15	11	10	9	0.000788913	0.000715249	1.10299
A0A0D9SCB4	Brain abundant membrane attached signal protein 1	Chlorocebus sabaeus	8	10	9	11	0.000788913	0.00122614	0.643411
A0A0D9SAA7	Trophoblast glycoprotein	Chlorocebus sabaeus	7	10	10	9	0.000762616	not reported	-
A0A0D9REW2	Testin LIM domain protein	Chlorocebus sabaeus	11	10	10	9	0.000762616	not reported	-
A0A0D9R2U6	DEAD-box helicase 17	Chlorocebus sabaeus	10	8	11	10	0.000762616	not reported	-
Q3T0X5	Proteasome subunit alpha type-1	Bos taurus	12	9	10	10	0.000762616	not reported	-
A0A0D9QX56	Na(+)/H(+) exchange regulatory cofactor NHE-RF	Chlorocebus sabaeus	8	9	9	11	0.000762616	0.000204357	3.73179
A0A0D9S5R0	S_100 domain-containing protein	Chlorocebus sabaeus	6	12	8	9	0.000762616	0.000224793	3.39253
A0A0D9RSX6	Microtubule associated protein 1B	Chlorocebus sabaeus	14	11	7	11	0.000762616	0.0002861	2.66556
A0A0D9RDN9	AP-2 complex subunit alpha	Chlorocebus sabaeus	13	10	11	8	0.000762616	0.0002861	2.66556
A0A0D9QWM7	Eukaryotic translation initiation factor 3 subunit F	Chlorocebus sabaeus	9	8	10	11	0.000762616	0.000449585	1.69627
A0A0D9RWY2	MGS domain-containing protein	Chlorocebus sabaeus	8	8	9	12	0.000762616	0.000551764	1.38214
A0A0D9R227	Proteasome 26S subunit, non-ATPase 11	Chlorocebus sabaeus	11	9	7	13	0.000762616	0.000613071	1.24393
A0A0D9S6V2	Cellular communication network factor 1	Chlorocebus sabaeus	12	10	10	8	0.000736319	not reported	-
Q5E995	40S ribosomal protein S6	Bos taurus	10	10	10	8	0.000736319	not reported	-
A0A0D9S7W2	Tyrosine--tRNA ligase	Chlorocebus sabaeus	13	8	10	10	0.000736319	0.000102178	7.20621
A0A0D9R7L4	RNA-splicing ligase RtcB homolog	Chlorocebus sabaeus	11	11	9	8	0.000736319	0.000204357	3.6031
A0A0D9RUD1	Calpain 2	Chlorocebus sabaeus	9	7	8	13	0.000736319	0.000388278	1.89637
A0A0D9R8E8	RAB7A, member RAS oncogene family	Chlorocebus sabaeus	8	8	10	10	0.000736319	0.000429149	1.71576
A0A0D9RHD1	eIF-5a domain-containing protein	Chlorocebus sabaeus	7	8	10	10	0.000736319	0.000551764	1.33448
A0A0D9RD85	Tryptophanyl-tRNA synthetase	Chlorocebus sabaeus	10	8	11	9	0.000736319	0.000796992	0.923873
A0A0D9S3P5	Coatomer subunit alpha	Chlorocebus sabaeus	13	9	11	8	0.000736319	0.00110353	0.667241
A0A0D9S7P0	Polyadenylate-binding protein	Chlorocebus sabaeus	7	10	9	9	0.000736319	0.00138963	0.529868
A0A0D9RUT7	WD repeat domain 1	Chlorocebus sabaeus	7	8	10	10	0.000736319	0.00141006	0.522189
A0A0D9S8A9	Cell division cycle 42	Chlorocebus sabaeus	7	9	10	8	0.000710022	not reported	-
A0A0D9REC9	Phosphoglycerate kinase	Chlorocebus sabaeus	5	9	9	9	0.000710022	not reported	-
A0A0D9QVJ9	Nucleosome assembly protein 1 like 1	Chlorocebus sabaeus	10	11	9	7	0.000710022	not reported	-
Q2KHU8	Eukaryotic translation initiation factor 2 subunit 3	Bos taurus	12	9	12	6	0.000710022	not reported	-
Q0VCX4	Catenin beta-1	Bos taurus	9	9	8	10	0.000710022	not reported	-
Q8N1N4-2	KRT78 Isoform 2 of Keratin, type II cytoskeletal 78	Bos taurus	6	8	11	8	0.000710022	not reported	-
P02676	Fibrinogen beta chain precursor	Bos taurus	10	8	10	9	0.000710022	not reported	-
A0A0D9R9H4	Nicotinate phosphoribosyltransferase	Chlorocebus sabaeus	13	11	9	7	0.000710022	8.17428e-05	8.68605
A0A0D9RQG8	Prolyl endopeptidase	Chlorocebus sabaeus	11	9	9	9	0.000710022	0.00014305	4.96346
A0A0D9RQ93	Galectin	Chlorocebus sabaeus	7	8	10	9	0.000710022	0.000163486	4.34303
A0A0D9R091	Aspartate aminotransferase	Chlorocebus sabaeus	12	10	8	9	0.000710022	0.000347407	2.04378
A0A0D9RJE1	DExH-box helicase 9	Chlorocebus sabaeus	8	10	7	10	0.000710022	0.00216618	0.327776
A0A0D9S247	RAB5C, member RAS oncogene family	Chlorocebus sabaeus	7	10	9	7	0.000683725	not reported	-
A0A0D9QWT3	Importin 7	Chlorocebus sabaeus	12	9	8	9	0.000683725	not reported	-
P02672	Fibrinogen alpha chain precursor	Bos taurus	10	6	10	10	0.000683725	not reported	-
A0A0D9RVP3	Erythrocyte membrane protein band 4.1 like 2	Chlorocebus sabaeus	10	10	8	8	0.000683725	2.04357e-05	33.4574
A0A0D9RX05	Utrophin	Chlorocebus sabaeus	12	8	6	12	0.000683725	4.08714e-05	16.7287
A0A0D9RVV5	Vacuolar proton pump subunit B	Chlorocebus sabaeus	9	8	9	9	0.000683725	6.13071e-05	11.1525
A0A0D9RLN0	Scinderin	Chlorocebus sabaeus	11	9	9	8	0.000683725	6.13071e-05	11.1525
A0A0D9RZ81	Uncharacterized protein	Chlorocebus sabaeus	7	7	7	12	0.000683725	0.000224793	3.04158
A0A0D9S6E7	F-actin-capping protein subunit alpha	Chlorocebus sabaeus	6	10	8	8	0.000683725	0.0002861	2.38981
A0A0D9QZ01	UPF1 RNA helicase and ATPase	Chlorocebus sabaeus	13	9	6	11	0.000683725	0.000326971	2.09109
A0A0D9RKS7	Asparagine synthetase [glutamine-hydrolyzing]	Chlorocebus sabaeus	10	10	8	8	0.000683725	0.000449585	1.52079
A0A0D9S6D9	Ribosomal protein S5	Chlorocebus sabaeus	7	8	10	8	0.000683725	0.000674378	1.01386
A0A0D9RVK4	Heterogeneous nuclear ribonucleoprotein C (C1/C2)	Chlorocebus sabaeus	8	8	12	6	0.000683725	0.00116483	0.586972
A0A0D9RZX0	Malate dehydrogenase 2	Chlorocebus sabaeus	9	8	7	11	0.000683725	0.00277925	0.24601
A0A0D9RPC3	G protein subunit alpha i2	Chlorocebus sabaeus	8	7	8	10	0.000657428	not reported	-
A0A0D9RNG4	Insulin like growth factor 2 mRNA binding protein 2	Chlorocebus sabaeus	10	9	6	10	0.000657428	not reported	-
A0A0D9R058	Keratin 6A	Chlorocebus sabaeus	7	10	7	8	0.000657428	not reported	-
Q9GMB8	Serine--tRNA ligase, cytoplasmic	Bos taurus	9	9	8	8	0.000657428	not reported	-
Q6Q137	Septin-7	Bos taurus	12	8	8	9	0.000657428	not reported	-
Q9TRI1	similar to inter-alpha-trypsin inhibitor heavy chain2	Bos taurus	10	8	10	7	0.000657428	not reported	-
A0A0D9S8F2	Regulator of chromosome condensation 2	Chlorocebus sabaeus	9	10	7	8	0.000657428	8.17428e-05	8.04264
A0A0D9R0J7	Ran GTPase activating protein 1	Chlorocebus sabaeus	12	7	8	10	0.000657428	8.17428e-05	8.04264
A4K2Z3	Syndecan	Chlorocebus aethiops	4	8	8	8	0.000631131	not reported	-
A0A0D9S9C5	Protein S100	Chlorocebus sabaeus	5	7	9	8	0.000631131	not reported	-
A0A0D9R0B0	Keratin 82	Chlorocebus sabaeus	2	7	8	9	0.000631131	not reported	-
A0A0D9R062	ATP binding cassette subfamily C member 2	Chlorocebus sabaeus	10	8	8	8	0.000631131	not reported	-
Q3T0R1	40S ribosomal protein S18	Bos taurus	10	8	6	10	0.000631131	not reported	-
Q2NL22	Eukaryotic initiation factor 4A-III	Bos taurus	11	7	9	8	0.000631131	not reported	-
P35605	Coatomer subunit beta'	Bos taurus	10	8	8	8	0.000631131	not reported	-
P0C0S9	Histone H2A type 1	Bos taurus	4	8	8	8	0.000631131	not reported	-
A0A0D9R719	FLII actin remodeling protein	Chlorocebus sabaeus	11	8	6	10	0.000631131	0.000122614	5.14729
A0A0D9RHH5	Calcyclin binding protein	Chlorocebus sabaeus	8	8	10	6	0.000631131	0.000204357	3.08837
A0A0D9S2D4	Junction plakoglobin	Chlorocebus sabaeus	12	7	8	9	0.000631131	0.000347407	1.81669
A0A0D9R787	Ribosomal protein L8	Chlorocebus sabaeus	9	9	6	9	0.000631131	0.000776556	0.81273
A0A0D9RB24	Nucleosome assembly protein 1 like 4	Chlorocebus sabaeus	9	9	8	7	0.000631131	0.002064	0.30578
A0A0D9RYT5	S-formylglutathione hydrolase	Chlorocebus sabaeus	8	7	8	8	0.000604833	not reported	-
A0A0D9RYP7	Rac family small GTPase 1	Chlorocebus sabaeus	6	7	8	8	0.000604833	not reported	-
A0A0D9RXZ5	Myosin VI	Chlorocebus sabaeus	13	6	8	9	0.000604833	not reported	-
A0A0D9R541	LAM_G_DOMAIN domain-containing protein	Chlorocebus sabaeus	5	9	8	6	0.000604833	0	++
A0A0D9S4V3	Solute carrier family 16 member 3	Chlorocebus sabaeus	6	7	8	8	0.000604833	2.04357e-05	29.5969
A0A0D9RYK8	Fascin	Chlorocebus sabaeus	11	5	7	11	0.000604833	0.00014305	4.22813
A0A0D9S8E4	Ubiquitin protein ligase E3 component n-recognin 4	Chlorocebus sabaeus	14	7	11	5	0.000604833	0.000265664	2.27669
A0A0D9RDP7	Phosphoribosylformylglycinamidine synthase	Chlorocebus sabaeus	12	7	5	11	0.000604833	0.000306535	1.97313
A0A0D9REE3	Aldedh domain-containing protein	Chlorocebus sabaeus	8	9	8	6	0.000604833	0.000388278	1.55773
A0A0D9R339	26S proteasome non-ATPase regulatory subunit 1	Chlorocebus sabaeus	11	8	7	8	0.000604833	0.000408714	1.47985
A0A0D9RRR2	Small RNA binding exonuclease protection factor La	Chlorocebus sabaeus	10	8	5	10	0.000604833	0.000694813	0.870498
A0A0D9R3P2	40S ribosomal protein S7	Chlorocebus sabaeus	8	8	7	8	0.000604833	0.000694813	0.870498
A0A0D9QZI9	60S ribosomal protein L18a	Chlorocebus sabaeus	7	9	6	8	0.000604833	0.00102178	0.591938
A0A0D9RMJ4	Ubiquitin like modifier activating enzyme 1	Chlorocebus sabaeus	9	6	7	10	0.000604833	0.00134876	0.448438
A0A0D9RUB7	Uncharacterized protein	Chlorocebus sabaeus	6	7	9	6	0.000578536	not reported	-
A0A0D9RK90	Niban apoptosis regulator 1	Chlorocebus sabaeus	10	7	7	8	0.000578536	not reported	-
A0A0D9R827	Tyrosine 3-monooxygenase/tryptophan 5-monooxygenase activation protein eta	Chlorocebus sabaeus	7	7	7	8	0.000578536	not reported	-
A0A0D9R7K6	Syntaxin binding protein 2	Chlorocebus sabaeus	9	8	5	9	0.000578536	not reported	-
Q0VCX5	Eukaryotic peptide chain release factor subunit 1	Bos taurus	8	7	7	8	0.000578536	not reported	-
P67808	Y-box-binding protein 1	Bos taurus	4	7	8	7	0.000578536	not reported	-
A0A0D9R4X2	Dynamin 1 like	Chlorocebus sabaeus	9	8	7	7	0.000578536	0.000183921	3.14557
A0A0D9R7I5	Serine/threonine kinase receptor associated protein	Chlorocebus sabaeus	10	7	8	7	0.000578536	0.000347407	1.6653
A0A0D9R7D9	Pyrophosphatase (inorganic) 1	Chlorocebus sabaeus	5	8	7	7	0.000578536	0.000592635	0.97621
A0A0D9RLK1	Eukaryotic translation initiation factor 2 subunit alpha	Chlorocebus sabaeus	9	8	7	7	0.000578536	0.000653942	0.88469
Q0V8M9	similar to inter-alpha (globulin) inhibitor H3 isoform 2	Bos taurus	10	9	7	5	0.000552239	not reported	-
A0A0D9RU98	Capping actin protein, gelsolin like	Chlorocebus sabaeus	8	7	8	6	0.000552239	0.000183921	3.00259
A0A0D9R0F0	Proteasome 26S subunit, ATPase 3	Chlorocebus sabaeus	8	7	5	9	0.000552239	0.000347407	1.5896
A0A0D9RPF0	RAB2A, member RAS oncogene family	Chlorocebus sabaeus	8	7	8	6	0.000552239	0.000470021	1.17492
A0A0D9RZX9	Asparaginyl-tRNA synthetase	Chlorocebus sabaeus	10	5	10	6	0.000552239	0.000490457	1.12597
A0A0D9RC78	Ribosomal protein	Chlorocebus sabaeus	8	9	5	7	0.000552239	0.000980913	0.562985
A0A0D9RZW6	Heat shock protein family B (small) member 1	Chlorocebus sabaeus	6	8	6	7	0.000552239	0.00136919	0.403332
A0A0D9S0H6	Solute carrier family 25 member 5	Chlorocebus sabaeus	7	8	7	5	0.000525942	not reported	-
A0A0D9RDR7	Tetraspanin	Chlorocebus sabaeus	8	8	7	5	0.000525942	not reported	-
A0A0D9RBM5	Nidogen 1	Chlorocebus sabaeus	8	7	6	7	0.000525942	not reported	-
A0A0D9RBD8	Nucleophosmin 1	Chlorocebus sabaeus	8	6	6	8	0.000525942	not reported	-
A0A0D9RBA3	Podocalyxin	Chlorocebus sabaeus	6	8	6	6	0.000525942	not reported	-
A0A0D9R760	EH domain containing 4	Chlorocebus sabaeus	7	7	6	7	0.000525942	not reported	-
A0A0D9RCI1	Eukaryotic translation initiation factor 5	Chlorocebus sabaeus	8	5	9	6	0.000525942	2.04357e-05	25.7365
A0A0D9S835	Nuclear distribution C, dynein complex regulator	Chlorocebus sabaeus	6	8	6	6	0.000525942	6.13071e-05	8.57882
A0A0D9QVF5	Aminoacyl tRNA synthetase complex interacting multifunctional protein 1	Chlorocebus sabaeus	9	7	6	7	0.000525942	6.13071e-05	8.57882
A0A0D9RZB5	G protein subunit beta 2	Chlorocebus sabaeus	5	7	5	8	0.000525942	0.000102178	5.14729
A0A0D9R3B0	Bleomycin hydrolase	Chlorocebus sabaeus	7	6	7	7	0.000525942	0.000122614	4.28941
A0A0D9R5U5	Calpain 1	Chlorocebus sabaeus	8	7	7	6	0.000525942	0.000265664	1.97973
A0A0D9QUI8	Glycylpeptide N-tetradecanoyltransferase	Chlorocebus sabaeus	6	6	7	7	0.000525942	0.000367842	1.4298
A0A0D9S9I8	60S ribosomal protein L13	Chlorocebus sabaeus	5	7	7	6	0.000525942	0.000429149	1.22555
A0A0D9R795	Dipeptidyl peptidase 3	Chlorocebus sabaeus	10	7	4	9	0.000525942	0.000551764	0.953202
A0A0D9S9P8	Thioredoxin	Chlorocebus sabaeus	7	6	6	7	0.000499645	not reported	-
A0A0D9RIN2	Tropomyosin 1	Chlorocebus sabaeus	8	6	7	6	0.000499645	not reported	-
A0A0D9REY7	Basic leucine zipper and W2 domains 1	Chlorocebus sabaeus	9	6	7	6	0.000499645	not reported	-
A0A0D9RET3	F-actin-capping protein subunit alpha	Chlorocebus sabaeus	6	7	6	6	0.000499645	not reported	-
A0A0D9R932	CXADR Ig-like cell adhesion molecule	Chlorocebus sabaeus	8	7	6	6	0.000499645	not reported	-
A0A0D9R8L7	RAB10, member RAS oncogene family	Chlorocebus sabaeus	9	6	6	7	0.000499645	not reported	-
A0A0D9R2K6	Cytoplasmic FMR1-interacting protein	Chlorocebus sabaeus	10	6	4	9	0.000499645	not reported	-
P14568	Argininosuccinate synthase	Bos taurus	4	6	7	6	0.000499645	not reported	-
A0A0D9S8N9	Phosphogluconate dehydrogenase	Chlorocebus sabaeus	5	7	6	6	0.000499645	4.08714e-05	12.2248
A0A0D9S7V6	Adenylate kinase 2, mitochondrial	Chlorocebus sabaeus	10	7	5	7	0.000499645	6.13071e-05	8.14988
A0A0D9S1U7	Uncharacterized protein	Chlorocebus sabaeus	7	8	4	7	0.000499645	0.000183921	2.71663
A0A0D9RYH0	Ubiquitin carboxyl-terminal hydrolase	Chlorocebus sabaeus	8	6	7	6	0.000499645	0.000224793	2.22269
A0A0D9R626	Phenylalanyl-tRNA synthetase subunit beta	Chlorocebus sabaeus	7	6	7	6	0.000499645	0.000224793	2.22269
A0A0D9RSQ4	CAP-Gly domain-containing protein	Chlorocebus sabaeus	10	9	5	5	0.000499645	0.000265664	1.88074
A0A0D9QXQ6	Methionyl-tRNA synthetase	Chlorocebus sabaeus	10	6	7	6	0.000499645	0.0002861	1.7464
A0A0D9S232	Solute carrier family 7 member 5	Chlorocebus sabaeus	6	7	5	7	0.000499645	0.000326971	1.5281
A0A0D9S363	UDP-N-acetylglucosamine pyrophosphorylase 1	Chlorocebus sabaeus	8	7	7	5	0.000499645	0.000408714	1.22248
A0A0D9S3Y0	Methyltransf_25 domain-containing protein	Chlorocebus sabaeus	9	5	8	6	0.000499645	0.000490457	1.01873
A0A0D9R6H5	Uncharacterized protein	Chlorocebus sabaeus	5	5	7	6	0.000473348	not reported	-
Q9XSJ4	Alpha-enolase	Bos taurus	2	6	6	6	0.000473348	not reported	-
P19803	Rho GDP-dissociation inhibitor 1	Bos taurus	4	5	7	6	0.000473348	not reported	-
P62894		Bos taurus	3	6	6	6	0.000473348	not reported	-
P00735	Prothrombin precursor (Fragment)	Bos taurus	7	5	6	7	0.000473348	not reported	-
A0A0D9RQC3	UTP--glucose-1-phosphate uridylyltransferase	Chlorocebus sabaeus	8	7	6	5	0.000473348	0.000102178	4.63256
A0A0D9R121	Catenin delta 1	Chlorocebus sabaeus	11	7	5	6	0.000473348	0.000102178	4.63256
A0A0D9QZK1	ATP binding cassette subfamily C member 3	Chlorocebus sabaeus	8	5	6	7	0.000473348	0.00014305	3.30897
A0A0D9S0T1	Leukotriene A(4) hydrolase	Chlorocebus sabaeus	7	5	5	8	0.000473348	0.000163486	2.89535
A0A0D9QVK4	3-hydroxybutyrate dehydrogenase 2	Chlorocebus sabaeus	5	5	6	7	0.000473348	0.000245228	1.93023
A0A0D9R4G5	Cell division cycle 37	Chlorocebus sabaeus	8	6	5	7	0.000473348	0.0002861	1.65449
A0A0D9R3I8	Ubiquitin thioesterase	Chlorocebus sabaeus	6	6	5	7	0.000473348	0.000326971	1.44768
A0A0D9RQY7	Proteasome subunit alpha type	Chlorocebus sabaeus	7	6	6	6	0.000473348	0.000510892	0.926512
A0A0D9R3S5	Interleukin enhancer binding factor 3	Chlorocebus sabaeus	8	8	5	5	0.000473348	0.000633506	0.747187
A0A0D9R6R2	Serine hydroxymethyltransferase	Chlorocebus sabaeus	9	7	6	5	0.000473348	0.000776556	0.609548
A0A0D9R639	ATP-dependent 6-phosphofructokinase	Chlorocebus sabaeus	8	7	6	5	0.000473348	0.00124658	0.379718
A0A0D9RYR6	Deoxyribonuclease	Chlorocebus sabaeus	8	6	5	6	0.000447051	not reported	-
A0A0D9RRD7	Ras homolog family member A	Chlorocebus sabaeus	6	5	8	4	0.000447051	not reported	-
A0A0D9RHL4	Semaphorin 3C	Chlorocebus sabaeus	7	6	7	4	0.000447051	not reported	-
A0A0D9RDK2	Protein kinase domain-containing protein	Chlorocebus sabaeus	6	6	7	4	0.000447051	not reported	-
A0A0D9R642	Hexokinase domain containing 1	Chlorocebus sabaeus	9	3	7	7	0.000447051	not reported	-
Q5E983	Elongation factor 1-beta	Bos taurus	8	6	7	4	0.000447051	not reported	-
Q3T0P6	Phosphoglycerate kinase 1	Bos taurus	4	5	6	6	0.000447051	not reported	-
A7E3Q8	Plastin-3	Bos taurus	7	6	7	4	0.000447051	not reported	-
A0A0D9S679	Cold shock domain containing E1	Chlorocebus sabaeus	10	3	6	8	0.000447051	8.17428e-05	5.469
A0A0D9RCJ9	Family with sequence similarity 49 member B	Chlorocebus sabaeus	6	5	6	6	0.000447051	0.000122614	3.646
A0A0D9RUB4	Protein arginine N-methyltransferase 5	Chlorocebus sabaeus	7	6	5	6	0.000447051	0.000163486	2.7345
A0A0D9S055	Carnosine dipeptidase 2	Chlorocebus sabaeus	7	6	5	6	0.000447051	0.000224793	1.98873
A0A0D9R1Q7	Pre-mRNA processing factor 19	Chlorocebus sabaeus	10	5	5	7	0.000447051	0.000245228	1.823
A0A0D9RMQ2	Transglutaminase 2	Chlorocebus sabaeus	5	6	5	6	0.000447051	0.000674378	0.662909
A0A0D9QXK1	Ribosomal protein S13	Chlorocebus sabaeus	5	7	5	5	0.000447051	0.00118527	0.377172
A0A0D9RBM0	Ribosomal protein L15	Chlorocebus sabaeus	5	7	6	4	0.000447051	0.00126701	0.352838
A0A0D9SCH7	Uncharacterized protein	Chlorocebus sabaeus	5	7	6	3	0.000420754	not reported	-
A0A0D9RVR3	Integrin subunit alpha 2	Chlorocebus sabaeus	9	4	6	6	0.000420754	not reported	-
A0A0D9RNH4	Neuroplastin	Chlorocebus sabaeus	6	4	6	6	0.000420754	not reported	-
A0A0D9RKY9	Heat shock protein family A (Hsp70) member 9	Chlorocebus sabaeus	8	6	5	5	0.000420754	not reported	-
A0A0D9RFQ9	Sodium/potassium-transporting ATPase subunit beta	Chlorocebus sabaeus	4	5	6	5	0.000420754	not reported	-
A0A0D9RB84	KH-type splicing regulatory protein	Chlorocebus sabaeus	9	5	6	5	0.000420754	not reported	-
A0A0D9R6N7	ATP binding cassette subfamily C member 1	Chlorocebus sabaeus	7	5	5	6	0.000420754	not reported	-
Q3ZC13	AP-2 complex subunit mu	Bos taurus	6	5	6	5	0.000420754	not reported	-
O19005	Claudin-4	Chlorocebus aethiops	3	5	5	6	0.000420754	not reported	-
A0A0D9QZA0	Cell cycle associated protein 1	Chlorocebus sabaeus	6	6	5	5	0.000420754	4.08714e-05	10.2946
A0A0D9RR51	Proteasome 26S subunit, ATPase 6	Chlorocebus sabaeus	8	6	4	6	0.000420754	0.000183921	2.28768
A0A0D9RZX2	Thioredoxin like 1	Chlorocebus sabaeus	6	5	5	6	0.000420754	0.000245228	1.71576
A0A0D9RQ30	Ribosomal_S10 domain-containing protein	Chlorocebus sabaeus	4	5	6	5	0.000420754	0.000306535	1.37261
A0A0D9R1R4	Ribosomal protein L24	Chlorocebus sabaeus	6	5	6	5	0.000420754	0.000306535	1.37261
A0A0D9RMR8	Clustered mitochondria protein homolog	Chlorocebus sabaeus	6	5	6	5	0.000420754	0.000347407	1.21113
A0A0D9QVY1	Proteasome 26S subunit, non-ATPase 12	Chlorocebus sabaeus	6	5	6	5	0.000420754	0.000551764	0.762561
A0A0D9QWR3	Heterogeneous nuclear ribonucleoprotein D like	Chlorocebus sabaeus	6	6	4	6	0.000420754	0.000572199	0.735327
A0A0D9RT77	Proteasome subunit alpha type	Chlorocebus sabaeus	6	6	5	5	0.000420754	0.000592635	0.709971
A0A0D9S109	Ribosomal protein S19	Chlorocebus sabaeus	4	4	6	6	0.000420754	0.000715249	0.588262
A0A0D9RSM7	Proteasome subunit alpha type	Chlorocebus sabaeus	6	7	5	4	0.000420754	0.00075612	0.556464
A0A0D9R5X8	Hypoxanthine phosphoribosyltransferase 1	Chlorocebus sabaeus	5	4	8	4	0.000420754	0.000817428	0.514729
A0A0D9QWS4	Alanyl-tRNA synthetase	Chlorocebus sabaeus	7	4	7	5	0.000420754	0.00116483	0.361213
A0A0D9RV06	Elongation factor 1-alpha	Chlorocebus sabaeus	6	5	5	6	0.000420754	0.00866473	0.0485593
A0A0D9RG93	Heat shock protein family D (Hsp60) member 1	Chlorocebus sabaeus	4	6	4	6	0.000420754	0.0125066	0.0336424
A0A0D9SE59	Myeloid associated differentiation marker	Chlorocebus sabaeus	2	5	4	6	0.000394457	not reported	-
A0A0D9S6X0	Adhesion G protein-coupled receptor L2	Chlorocebus sabaeus	7	3	7	5	0.000394457	not reported	-
A0A0D9RY49	Tubulin beta chain	Chlorocebus sabaeus	3	5	5	5	0.000394457	not reported	-
A0A0D9RQJ5	Uncharacterized protein	Chlorocebus sabaeus	4	5	6	4	0.000394457	not reported	-
A0A0D9RP06	Tyrosine 3-monooxygenase/tryptophan 5-monooxygenase activation protein beta	Chlorocebus sabaeus	3	5	5	5	0.000394457	not reported	-
A0A0D9R8Y5	Uncharacterized protein	Chlorocebus sabaeus	5	4	5	6	0.000394457	not reported	-
A0A0D9R6P7	RAB11B, member RAS oncogene family	Chlorocebus sabaeus	6	5	4	6	0.000394457	not reported	-
A0A0D9QZF1	Heterogeneous nuclear ribonucleoprotein A1	Chlorocebus sabaeus	3	5	4	6	0.000394457	not reported	-
Q0VCK0	Bifunctional purine biosynthesis protein PURH	Bos taurus	5	5	5	5	0.000394457	not reported	-
Q28107	Coagulation factor V precursor	Bos taurus	6	4	5	6	0.000394457	not reported	-
P34955	Alpha-1-antiproteinase precursor	Bos taurus	7	5	6	4	0.000394457	not reported	-
P05787		Bos taurus	5	3	4	8	0.000394457	not reported	-
A0A0D9S7K0	Solute carrier family 2 member 1	Chlorocebus sabaeus	4	6	4	5	0.000394457	4.08714e-05	9.65117
A0A0D9RNP0	ABR activator of RhoGEF and GTPase	Chlorocebus sabaeus	7	5	5	5	0.000394457	4.08714e-05	9.65117
A0A0D9RY25	Tripeptidyl peptidase 2	Chlorocebus sabaeus	10	4	5	6	0.000394457	0.000122614	3.21706
A0A0D9RYS4	Aminoacyl tRNA synthetase complex interacting multifunctional protein 2	Chlorocebus sabaeus	6	6	3	6	0.000394457	0.00014305	2.75748
A0A0D9S0A2	SBDS ribosome maturation factor	Chlorocebus sabaeus	5	5	6	4	0.000394457	0.000163486	2.41279
A0A0D9RSW2	Transportin 1	Chlorocebus sabaeus	7	6	4	5	0.000394457	0.000163486	2.41279
A0A0D9QXC7	USO1 vesicle transport factor	Chlorocebus sabaeus	7	6	5	4	0.000394457	0.000245228	1.60853
A0A0D9S1C8	60S ribosomal protein L27	Chlorocebus sabaeus	4	4	5	6	0.000394457	0.000429149	0.919159
A0A0D9R0N8	ST13 Hsp70 interacting protein	Chlorocebus sabaeus	5	4	5	6	0.000394457	0.000776556	0.507956
A0A0D9RU93	Proteasome activator subunit 2	Chlorocebus sabaeus	6	5	5	5	0.000394457	0.00102178	0.386047
A0A0D9SE18	Uncharacterized protein	Chlorocebus sabaeus	3	6	4	5	0.000394457	0.00122614	0.321706
A0A0D9S6X7	Far upstream element binding protein 1	Chlorocebus sabaeus	6	5	3	6	0.000368159	not reported	-
A0A0D9RRL0	Phosphoribosyl pyrophosphate synthetase 2	Chlorocebus sabaeus	7	6	3	5	0.000368159	not reported	-
A0A0D9RDH4	Myosin heavy chain 10	Chlorocebus sabaeus	5	4	5	5	0.000368159	not reported	-
A0A0D9RCP9	WASH complex subunit 5	Chlorocebus sabaeus	8	4	4	6	0.000368159	not reported	-
A0A0D9RA47	Cadherin related family member 2	Chlorocebus sabaeus	8	5	5	4	0.000368159	not reported	-
A0A0D9R8K5	Carbonyl reductase 1	Chlorocebus sabaeus	5	3	5	6	0.000368159	not reported	-
A0A0D9R3S9	Solute carrier family 44 member 2	Chlorocebus sabaeus	6	4	6	4	0.000368159	not reported	-
P12799	Fibrinogen gamma-B chain	Bos taurus	6	5	5	4	0.000368159	not reported	-
Q1RMK2	IGHM protein	Bos taurus	5	4	5	5	0.000368159	not reported	-
ENSEMBL:ENSBTAP00000025008	hypothetical protein	Bos taurus	7	5	5	4	0.000368159	not reported	-
A0A0D9R7K5	Sequestosome 1	Chlorocebus sabaeus	5	4	5	5	0.000368159	0	++
A0A0D9RHG5	Uncharacterized protein	Chlorocebus sabaeus	4	5	4	5	0.000368159	2.04357e-05	18.0155
A0A0D9R786	ATP binding cassette subfamily F member 1	Chlorocebus sabaeus	9	2	5	7	0.000368159	0.000122614	3.00259
A0A0D9RTC6	3'(2'), 5'-bisphosphate nucleotidase 1	Chlorocebus sabaeus	5	5	5	4	0.000368159	0.000163486	2.25194
A0A0D9S4T5	G protein pathway suppressor 1	Chlorocebus sabaeus	6	5	6	3	0.000368159	0.000204357	1.80155
A0A0D9RKB9	Proteolipid protein 2	Chlorocebus sabaeus	2	5	5	4	0.000368159	0.000367842	1.00086
A0A0D9RBL8	AP complex subunit beta	Chlorocebus sabaeus	5	5	5	4	0.000368159	0.000449585	0.818887
A0A0D9RWG7	Ribosomal_L14e domain-containing protein	Chlorocebus sabaeus	3	4	4	6	0.000368159	0.000572199	0.643411
A0A0D9SCC3	AAA domain-containing protein	Chlorocebus sabaeus	7	3	7	4	0.000368159	0.00132832	0.277162
A0A0D9RFF7	40S ribosomal protein S4	Chlorocebus sabaeus	4	5	5	4	0.000368159	0.00183921	0.200172
A0A0D9RQR8	Protein kinase, DNA-activated, catalytic subunit	Chlorocebus sabaeus	7	3	5	6	0.000368159	0.00279969	0.1315
A0A0D9RUA5	L-lactate dehydrogenase	Chlorocebus sabaeus	2	5	4	5	0.000368159	0.00631463	0.0583026
A0A0D9S294	Heat shock protein 90 beta family member 1	Chlorocebus sabaeus	3	5	3	5	0.000341862	not reported	-
A0A0D9RJ37	Solute carrier family 8 member A1	Chlorocebus sabaeus	6	4	4	5	0.000341862	not reported	-
A0A0D9R8L0	Pumilio RNA binding family member 3	Chlorocebus sabaeus	6	5	4	4	0.000341862	not reported	-
A0A0D9R4D3	Serpin family B member 1	Chlorocebus sabaeus	6	4	4	5	0.000341862	not reported	-
A0A0D9QZF5	CD44 molecule (Indian blood group)	Chlorocebus sabaeus	6	4	4	5	0.000341862	not reported	-
A0A0D9QV99	Proteasome 26S subunit, ATPase 5	Chlorocebus sabaeus	7	4	4	5	0.000341862	not reported	-
A0A0D9RB03	Dynein light intermediate chain	Chlorocebus sabaeus	7	4	4	5	0.000341862	2.04357e-05	16.7287
A0A0D9S8N0	Spermidine synthase	Chlorocebus sabaeus	4	5	4	4	0.000341862	4.08714e-05	8.36435
A0A0D9RIA0	Ecm29 proteasome adaptor and scaffold	Chlorocebus sabaeus	7	6	5	2	0.000341862	6.13071e-05	5.57623
A0A0D9RJ83	Diaphanous related formin 1	Chlorocebus sabaeus	6	5	3	5	0.000341862	8.17428e-05	4.18217
A0A0D9QWN3	COP9 signalosome subunit 4	Chlorocebus sabaeus	7	6	4	3	0.000341862	8.17428e-05	4.18217
A0A0D9S8E1	Aldo-keto reductase family 7 like (gene/pseudogene)	Chlorocebus sabaeus	5	3	4	6	0.000341862	0.000122614	2.78812
A0A0D9RT26	Myristoylated alanine rich protein kinase C substrate	Chlorocebus sabaeus	5	4	6	3	0.000341862	0.00014305	2.38981
A0A0D9QZW0	Tripartite motif containing 25	Chlorocebus sabaeus	5	4	4	5	0.000341862	0.00014305	2.38981
A0A0D9R350	Tight junction protein 1	Chlorocebus sabaeus	6	5	5	3	0.000341862	0.000204357	1.67287
A0A0D9QW69	Ribonucleoside-diphosphate reductase	Chlorocebus sabaeus	6	5	4	4	0.000341862	0.000204357	1.67287
A0A0D9R2L5	Insulin degrading enzyme	Chlorocebus sabaeus	6	5	3	5	0.000341862	0.000245228	1.39406
A0A0D9RVS9	Purine nucleoside phosphorylase	Chlorocebus sabaeus	5	5	5	3	0.000341862	0.0002861	1.19491
A0A0D9RHX0	Guanine monophosphate synthase	Chlorocebus sabaeus	9	6	3	4	0.000341862	0.000347407	0.984041
A0A0D9S890	Uncharacterized protein	Chlorocebus sabaeus	5	5	5	3	0.000341862	0.000449585	0.760395
A0A0D9RGJ5	Ribosomal protein S14	Chlorocebus sabaeus	5	4	5	4	0.000341862	0.000449585	0.760395
A0A0D9RS97	Proteasome subunit alpha type	Chlorocebus sabaeus	6	3	6	4	0.000341862	0.000674378	0.50693
A0A0D9R246	Damage specific DNA binding protein 1	Chlorocebus sabaeus	8	5	3	5	0.000341862	0.000940042	0.363667
A0A0D9S5M6	Uncharacterized protein	Chlorocebus sabaeus	6	4	3	6	0.000341862	0.00118527	0.288426
A0A0D9R2T1	Glucosidase II alpha subunit	Chlorocebus sabaeus	7	6	3	4	0.000341862	0.00185965	0.183832
A0A0D9S7P7	Microtubule actin crosslinking factor 1	Chlorocebus sabaeus	8	6	4	2	0.000315565	not reported	-
A0A0D9RWX3	Four and a half LIM domains 2	Chlorocebus sabaeus	4	5	4	3	0.000315565	not reported	-
A0A0D9RLG6	RAB14, member RAS oncogene family	Chlorocebus sabaeus	4	4	5	3	0.000315565	not reported	-
A0A0D9RJZ0	TRAF2 and NCK interacting kinase	Chlorocebus sabaeus	4	4	5	3	0.000315565	not reported	-
A0A0D9RE78	Syntrophin beta 1	Chlorocebus sabaeus	5	2	5	5	0.000315565	not reported	-
A0A0D9R1N4	ADP ribosylation factor 3	Chlorocebus sabaeus	5	2	4	6	0.000315565	not reported	-
A0A0D9R066	Protein kinase C and casein kinase substrate in neurons 3	Chlorocebus sabaeus	5	3	4	5	0.000315565	not reported	-
A0A0D9R055	Keratin 5	Chlorocebus sabaeus	3	5	4	3	0.000315565	not reported	-
A0JN39	Coatomer subunit beta	Bos taurus	6	4	5	3	0.000315565	not reported	-
A0A0D9RAJ1	Cysteine rich protein 2	Chlorocebus sabaeus	4	5	4	3	0.000315565	2.04357e-05	15.4419
A0A0D9RXS9	Malic enzyme	Chlorocebus sabaeus	5	3	5	4	0.000315565	4.08714e-05	7.72094
A0A0D9QZR7	Uncharacterized protein	Chlorocebus sabaeus	6	4	4	4	0.000315565	4.08714e-05	7.72094
A0A0D9RDI1	SAM_MT_RSMB_NOP domain-containing protein	Chlorocebus sabaeus	6	4	2	6	0.000315565	6.13071e-05	5.14729
A0A0D9S3N9	DEAD-box helicase 6	Chlorocebus sabaeus	6	2	5	5	0.000315565	0.000122614	2.57365
A0A0D9QWZ1	BUB3 mitotic checkpoint protein	Chlorocebus sabaeus	5	3	4	5	0.000315565	0.000163486	1.93023
A0A0D9QUJ2	Phosphatidylinositol binding clathrin assembly protein	Chlorocebus sabaeus	4	4	5	3	0.000315565	0.000224793	1.40381
A0A0D9RVT5	DNA-(apurinic or apyrimidinic site) lyase	Chlorocebus sabaeus	5	4	4	4	0.000315565	0.000347407	0.908345
A0A0D9RXR5	Small nuclear ribonucleoprotein U5 subunit 200	Chlorocebus sabaeus	6	5	4	3	0.000315565	0.000531328	0.593918
A0A0D9RU97	Proteasome subunit beta	Chlorocebus sabaeus	6	4	3	5	0.000315565	0.000572199	0.551495
A0A0D9S3H8	Uncharacterized protein	Chlorocebus sabaeus	5	5	3	4	0.000315565	0.000613071	0.514729
A0A0D9RIV1	Ribosomal protein L30	Chlorocebus sabaeus	5	3	3	6	0.000315565	0.000674378	0.467935
A0A0D9R7Y0	DNA helicase	Chlorocebus sabaeus	7	3	5	4	0.000315565	0.000796992	0.395945
A0A0D9QXU6	Histone H3	Chlorocebus sabaeus	3	4	4	4	0.000315565	0.00580374	0.0543728
A0A0D9RRH5	CD55 molecule (Cromer blood group)	Chlorocebus sabaeus	4	4	4	3	0.000289268	not reported	-
A0A0D9RQK3	Uncharacterized protein	Chlorocebus sabaeus	3	4	4	3	0.000289268	not reported	-
A0A0D9RJ41	Sorcin	Chlorocebus sabaeus	4	4	4	3	0.000289268	not reported	-
A0A0D9RG92	Synaptophysin like 1	Chlorocebus sabaeus	2	4	3	4	0.000289268	not reported	-
A0A0D9RCE7	Erythrocyte membrane protein band 4.1 like 1	Chlorocebus sabaeus	6	3	4	4	0.000289268	not reported	-
A0A0D9RC20	Annexin	Chlorocebus sabaeus	3	4	4	3	0.000289268	not reported	-
A0A0D9R833	Poly [ADP-ribose] polymerase	Chlorocebus sabaeus	5	3	4	4	0.000289268	not reported	-
A0A0D9R381	Twinfilin actin binding protein 1	Chlorocebus sabaeus	5	4	4	3	0.000289268	not reported	-
A0A0D9QXE4	RAS related 2	Chlorocebus sabaeus	6	3	3	5	0.000289268	not reported	-
A0A0D9QVS7	Protein kinase C	Chlorocebus sabaeus	7	4	3	4	0.000289268	not reported	-
A0A0D9QUV1	Proteasome 26S subunit, ATPase 4	Chlorocebus sabaeus	5	3	5	3	0.000289268	not reported	-
Q5E9J1	Heterogeneous nuclear ribonucleoprotein F	Bos taurus	5	5	2	4	0.000289268	not reported	-
Q2HJ33	Obg-like ATPase 1	Bos taurus	3	4	3	4	0.000289268	not reported	-
Q03247	Apolipoprotein E precursor	Bos taurus	6	4	3	4	0.000289268	not reported	-
A0A0D9QVU1	Eukaryotic translation initiation factor 4E	Chlorocebus sabaeus	3	3	4	4	0.000289268	4.08714e-05	7.07752
A0A0D9RQZ1	Ribosomal protein S23	Chlorocebus sabaeus	7	3	5	3	0.000289268	6.13071e-05	4.71835
A0A0D9RNL2	Arginyl aminopeptidase	Chlorocebus sabaeus	5	3	5	3	0.000289268	6.13071e-05	4.71835
A0A0D9QW63	Calpain small subunit 1	Chlorocebus sabaeus	4	3	3	5	0.000289268	6.13071e-05	4.71835
A0A0D9R0D8	AP-1 complex subunit mu-1	Chlorocebus sabaeus	5	3	4	4	0.000289268	8.17428e-05	3.53876
A0A0D9RRS7	RAS like proto-oncogene A	Chlorocebus sabaeus	4	3	4	4	0.000289268	0.000102178	2.83101
A0A0D9QZY1	Tubulin tyrosine ligase like 12	Chlorocebus sabaeus	7	5	4	2	0.000289268	0.000122614	2.35917
A0A0D9R3L0	Coactivator associated arginine methyltransferase 1	Chlorocebus sabaeus	4	3	5	3	0.000289268	0.00014305	2.02215
Q95LI9	Protein/nucleic acid deglycase DJ-1	Chlorocebus aethiops	4	3	4	4	0.000289268	0.000204357	1.4155
A0A0D9R056	Cytoskeleton associated protein 5	Chlorocebus sabaeus	6	4	4	3	0.000289268	0.000245228	1.17959
A0A0D9S3E5	LIM and SH3 protein 1	Chlorocebus sabaeus	4	3	3	5	0.000289268	0.0002861	1.01107
A0A0D9RHD6	Proteasome subunit beta	Chlorocebus sabaeus	6	5	2	4	0.000289268	0.0002861	1.01107
A0A0D9S702	Cystathionine gamma-lyase	Chlorocebus sabaeus	6	4	3	4	0.000289268	0.000326971	0.88469
A0A0D9QXD3	Aspartate aminotransferase	Chlorocebus sabaeus	5	2	4	5	0.000289268	0.000326971	0.88469
A0A0D9RDV7	Actin-related protein 2/3 complex subunit 4	Chlorocebus sabaeus	5	3	4	4	0.000289268	0.000429149	0.67405
A0A0D9RRV1	Inosine-5'-monophosphate dehydrogenase	Chlorocebus sabaeus	4	3	4	4	0.000289268	0.000531328	0.544425
A0A0D9RZZ9	Lectin, mannose binding 1	Chlorocebus sabaeus	4	4	4	3	0.000289268	0.000694813	0.416325
A0A0D9RKU0	DNA helicase	Chlorocebus sabaeus	7	4	3	4	0.000289268	0.000776556	0.372501
A0A0D9R7Q1	Calnexin	Chlorocebus sabaeus	4	4	4	3	0.000289268	0.00126701	0.228307
A0A0D9R8E0	Dolichyl-diphosphooligosaccharide--protein glycosyltransferase subunit 1	Chlorocebus sabaeus	5	3	3	5	0.000289268	0.00138963	0.208162
A0A0D9QV84	Serpin family H member 1	Chlorocebus sabaeus	4	4	3	4	0.000289268	0.00155311	0.186251
A0A0D9SBN8	S4 RNA-binding domain-containing protein	Chlorocebus sabaeus	5	2	4	5	0.000289268	0.00181878	0.159045
A0A0D9S6I8	G protein subunit alpha i3	Chlorocebus sabaeus	5	2	4	4	0.000262971	not reported	-
A0A0D9S2F0	Keratin 14	Chlorocebus sabaeus	4	3	4	3	0.000262971	not reported	-
A0A0D9RYN4	Laminin subunit alpha 3	Chlorocebus sabaeus	7	2	4	4	0.000262971	not reported	-
A0A0D9RXY2	Cullin 4A	Chlorocebus sabaeus	5	4	3	3	0.000262971	not reported	-
A0A0D9RXU1	Solute carrier family 12 member 7	Chlorocebus sabaeus	4	3	4	3	0.000262971	not reported	-
A0A0D9REJ8	LIM and cysteine rich domains 1	Chlorocebus sabaeus	4	2	3	5	0.000262971	not reported	-
A0A0D9RE81	EPS8 like 2	Chlorocebus sabaeus	4	4	3	3	0.000262971	not reported	-
A0A0D9RE27	Serine/threonine-protein phosphatase	Chlorocebus sabaeus	4	3	3	4	0.000262971	not reported	-
A0A0D9R5V2	Uncharacterized protein	Chlorocebus sabaeus	5	3	4	3	0.000262971	not reported	-
A0A0D9R4P6	Rho-associated protein kinase	Chlorocebus sabaeus	6	3	1	6	0.000262971	not reported	-
A0A0D9R221	Myosin ID	Chlorocebus sabaeus	6	4	3	3	0.000262971	not reported	-
A0A0D9R1R5	AP complex subunit beta	Chlorocebus sabaeus	5	3	4	3	0.000262971	not reported	-
A0A0D9R0B6	Syntaxin 4	Chlorocebus sabaeus	4	4	3	3	0.000262971	not reported	-
A0A0D9QVL0	G protein subunit alpha 13	Chlorocebus sabaeus	7	3	3	4	0.000262971	not reported	-
Q56JZ5	Eukaryotic translation initiation factor 3 subunit H	Bos taurus	3	3	3	4	0.000262971	not reported	-
Q3ZC42	Alcohol dehydrogenase class-3	Bos taurus	4	3	3	4	0.000262971	not reported	-
Q0P5K3	Ubiquitin-conjugating enzyme E2 N	Bos taurus	4	2	4	4	0.000262971	not reported	-
P31081	60 kDa heat shock protein, mitochondrial	Bos taurus	2	4	4	2	0.000262971	not reported	-
A0A0D9RSY9	Sorting nexin 6	Chlorocebus sabaeus	4	3	3	4	0.000262971	4.08714e-05	6.43411
A0A0D9S6M8	RNA 3'-terminal phosphate cyclase	Chlorocebus sabaeus	4	3	4	3	0.000262971	6.13071e-05	4.28941
A0A0D9S8N2	Uncharacterized protein	Chlorocebus sabaeus	6	3	5	2	0.000262971	8.17428e-05	3.21706
A0A0D9S0B2	Argininosuccinate lyase	Chlorocebus sabaeus	5	2	4	4	0.000262971	8.17428e-05	3.21706
A0A0D9RYV6	Tumor protein, translationally-controlled 1	Chlorocebus sabaeus	2	4	2	4	0.000262971	0.000102178	2.57365
A0A0D9RK17	Phosphotriesterase related	Chlorocebus sabaeus	4	4	3	3	0.000262971	0.000102178	2.57365
A0A0D9RDZ4	Lactoylglutathione lyase	Chlorocebus sabaeus	4	4	3	3	0.000262971	0.000122614	2.1447
A0A0D9R977	SEC24 homolog C, COPII coat complex component	Chlorocebus sabaeus	6	2	4	4	0.000262971	0.000183921	1.4298
A0A0D9R7F4	Flotillin	Chlorocebus sabaeus	5	5	3	2	0.000262971	0.000204357	1.28682
A0A0D9S574	Uncharacterized protein	Chlorocebus sabaeus	3	3	4	3	0.000262971	0.000224793	1.16984
A0A0D9S732	Phosphoglucomutase 1	Chlorocebus sabaeus	5	4	4	2	0.000262971	0.000265664	0.989863
A0A0D9QZT5	6-phosphogluconolactonase	Chlorocebus sabaeus	4	2	4	4	0.000262971	0.000306535	0.857882
A0A0D9RPM3	Proteasome subunit alpha type	Chlorocebus sabaeus	6	3	4	3	0.000262971	0.000347407	0.756954
A0A0D9RIJ4	Structural maintenance of chromosomes protein	Chlorocebus sabaeus	6	4	3	3	0.000262971	0.000367842	0.714901
A0A0D9R869	Serine/threonine-protein phosphatase	Chlorocebus sabaeus	3	3	3	4	0.000262971	0.000367842	0.714901
A0A0D9RAY1	Fumarate hydratase	Chlorocebus sabaeus	5	4	2	4	0.000262971	0.000388278	0.677275
A0A0D9S1C2	Vesicle amine transport 1	Chlorocebus sabaeus	5	2	5	3	0.000262971	0.000449585	0.584919
A0A0D9R4X7	EH domain containing 1	Chlorocebus sabaeus	5	4	3	3	0.000262971	0.000510892	0.514729
A0A0D9RB19	Cysteinyl-tRNA synthetase	Chlorocebus sabaeus	5	4	3	3	0.000262971	0.000613071	0.428941
A0A0D9S0C3	Alpha-1,4 glucan phosphorylase	Chlorocebus sabaeus	5	3	4	3	0.000262971	0.00169616	0.155039
A0A0D9SB94	Uncharacterized protein	Chlorocebus sabaeus	5	3	2	4	0.000236674	not reported	-
A0A0D9S825	WASP family member 2	Chlorocebus sabaeus	3	3	3	3	0.000236674	not reported	-
A0A0D9S6K6	Syntaxin binding protein 3	Chlorocebus sabaeus	6	2	3	4	0.000236674	not reported	-
A0A0D9RN32	Aldo-keto reductase family 1 member C3	Chlorocebus sabaeus	3	3	2	4	0.000236674	not reported	-
A0A0D9RN07	Endoglin	Chlorocebus sabaeus	5	2	4	3	0.000236674	not reported	-
A0A0D9R716	RAB1B, member RAS oncogene family	Chlorocebus sabaeus	3	4	3	2	0.000236674	not reported	-
A0A0D9R6X5	Tubulin alpha chain	Chlorocebus sabaeus	3	2	4	3	0.000236674	not reported	-
A0A0D9R4Q8	Copine 8	Chlorocebus sabaeus	7	2	5	2	0.000236674	not reported	-
A0A0D9R3U6	1-phosphatidylinositol 4,5-bisphosphate phosphodiesterase	Chlorocebus sabaeus	5	4	2	3	0.000236674	not reported	-
A0A0D9R260	Small nuclear ribonucleoprotein-associated protein	Chlorocebus sabaeus	2	3	3	3	0.000236674	not reported	-
A0A0D9QWW9	Lipolysis stimulated lipoprotein receptor	Chlorocebus sabaeus	5	4	3	2	0.000236674	not reported	-
A0A0D9QWR4	Heterogeneous nuclear ribonucleoprotein D	Chlorocebus sabaeus	4	2	4	3	0.000236674	not reported	-
A0A0D9QVN1	RAB6A, member RAS oncogene family	Chlorocebus sabaeus	4	4	3	2	0.000236674	not reported	-
Q95140	60S acidic ribosomal protein P0	Bos taurus	2	3	2	4	0.000236674	not reported	-
Q3T035	Actin-related protein 2/3 complex subunit 3	Bos taurus	4	4	2	3	0.000236674	not reported	-
Q3MHL7	T-complex protein 1 subunit zeta	Bos taurus	2	3	4	2	0.000236674	not reported	-
Q0VD53	Vacuolar protein sorting-associated protein 26A	Bos taurus	5	2	3	4	0.000236674	not reported	-
P68002	Voltage-dependent anion-selective channel protein 2	Bos taurus	3	2	4	3	0.000236674	not reported	-
A0A0D9RBI6	Inverted formin, FH2 and WH2 domain containing	Chlorocebus sabaeus	4	4	2	3	0.000236674	0	++
A0A0D9R111	Adenylosuccinate lyase	Chlorocebus sabaeus	4	4	4	1	0.000236674	2.04357e-05	11.5814
B0LB09	CCCH-type zinc finger antiviral protein	Chlorocebus aethiops	4	2	3	4	0.000236674	4.08714e-05	5.7907
A0A0D9RVB0	Quinoid dihydropteridine reductase	Chlorocebus sabaeus	4	2	3	4	0.000236674	4.08714e-05	5.7907
A0A0D9R6T9	Aspartyl aminopeptidase	Chlorocebus sabaeus	4	2	3	4	0.000236674	6.13071e-05	3.86047
A0A0D9RF13	N-acetylneuraminate synthase	Chlorocebus sabaeus	4	2	3	4	0.000236674	8.17428e-05	2.89535
A0A0D9R8H5	Non-specific serine/threonine protein kinase	Chlorocebus sabaeus	4	3	3	3	0.000236674	8.17428e-05	2.89535
A0A0D9R303	Dyskerin pseudouridine synthase 1	Chlorocebus sabaeus	4	3	3	3	0.000236674	0.000122614	1.93023
A0A0D9RHH0	Glutathione synthetase	Chlorocebus sabaeus	5	4	3	2	0.000236674	0.00014305	1.65449
A0A0D9R981	Periplakin	Chlorocebus sabaeus	6	2	4	3	0.000236674	0.000163486	1.44768
A0A0D9QWP9	Ribosomal_L18e/L15P domain-containing protein	Chlorocebus sabaeus	3	3	3	3	0.000236674	0.000163486	1.44768
A0A0D9R434	Flotillin	Chlorocebus sabaeus	4	3	4	2	0.000236674	0.000183921	1.28682
A0A0D9R0W0	FACT complex subunit SSRP1	Chlorocebus sabaeus	6	2	3	4	0.000236674	0.000183921	1.28682
A0A0D9QXL1	Casein kinase 2 alpha 2	Chlorocebus sabaeus	3	3	2	4	0.000236674	0.000183921	1.28682
A0A0D9RCW2	Ubiquitin carboxyl-terminal hydrolase	Chlorocebus sabaeus	7	3	3	3	0.000236674	0.000204357	1.15814
A0A0D9RKR9	Proteasome subunit beta	Chlorocebus sabaeus	3	3	3	3	0.000236674	0.000245228	0.965117
A0A0D9RFT6	Structural maintenance of chromosomes protein	Chlorocebus sabaeus	5	2	4	3	0.000236674	0.000265664	0.890877
A0A0D9RYD7	Myosin light chain 12B	Chlorocebus sabaeus	4	2	3	4	0.000236674	0.000388278	0.609548
A0A0D9RQM6	RB binding protein 7, chromatin remodeling factor	Chlorocebus sabaeus	4	4	2	3	0.000236674	0.000388278	0.609548
A0A0D9RSB5	Protein transport protein SEC23	Chlorocebus sabaeus	5	3	4	2	0.000236674	0.000408714	0.57907
A0A0D9S6J3	Proteasome subunit alpha type	Chlorocebus sabaeus	4	3	3	3	0.000236674	0.000449585	0.526427
A0A0D9S2Q6	Adenine phosphoribosyltransferase	Chlorocebus sabaeus	4	2	3	4	0.000236674	0.000490457	0.482558
A0A0D9RLZ6	Basic leucine zipper and W2 domains 2	Chlorocebus sabaeus	3	3	2	4	0.000236674	0.000653942	0.361919
A0A0D9RU31	Dihydropyrimidinase like 2	Chlorocebus sabaeus	5	4	2	3	0.000236674	0.000858299	0.275748
A0A0D9S873	Chloride intracellular channel protein	Chlorocebus sabaeus	3	3	2	4	0.000236674	0.00163486	0.144768
A0A0D9QZN2	Nucleoside diphosphate kinase	Chlorocebus sabaeus	2	2	4	3	0.000236674	0.00523154	0.0452399
G4XXN2	Cytochrome c	Chlorocebus aethiops	3	2	3	3	0.000210377	not reported	-
A0A0D9S9A8	Uncharacterized protein	Chlorocebus sabaeus	3	3	4	1	0.000210377	not reported	-
A0A0D9S4E8	BAI1 associated protein 2	Chlorocebus sabaeus	3	3	2	3	0.000210377	not reported	-
A0A0D9RYF4	Tyrosine-protein kinase	Chlorocebus sabaeus	3	3	3	2	0.000210377	not reported	-
A0A0D9RMP0	Uncharacterized protein	Chlorocebus sabaeus	1	3	2	3	0.000210377	not reported	-
A0A0D9RLC0	Inositol-1-monophosphatase	Chlorocebus sabaeus	2	3	3	2	0.000210377	not reported	-
A0A0D9RJ64	Thioredoxin domain containing 17	Chlorocebus sabaeus	4	2	1	5	0.000210377	not reported	-
A0A0D9RGW2	NudC domain containing 1	Chlorocebus sabaeus	4	2	4	2	0.000210377	not reported	-
A0A0D9RG51	Phospholipid scramblase	Chlorocebus sabaeus	3	1	4	3	0.000210377	not reported	-
A0A0D9RCY8	Methionine adenosyltransferase 2 subunit beta	Chlorocebus sabaeus	3	2	3	3	0.000210377	not reported	-
A0A0D9R8P6	Developmentally regulated GTP binding protein 1	Chlorocebus sabaeus	4	3	3	2	0.000210377	not reported	-
A0A0D9R0X1	Disco interacting protein 2 homolog B	Chlorocebus sabaeus	5	0	4	4	0.000210377	not reported	-
Q148H7	Keratin, type II cytoskeletal 79	Bos taurus	2	2	3	3	0.000210377	not reported	-
Q0VCY7	Serine/arginine-rich splicing factor 1	Bos taurus	5	2	4	2	0.000210377	not reported	-
ENSEMBL:ENSBTAP00000018574	55 kDa protein	Bos taurus	5	4	2	2	0.000210377	not reported	-
A0A0D9RBX0	Protein phosphatase, Mg2+/Mn2+ dependent 1G	Chlorocebus sabaeus	4	3	2	3	0.000210377	0	++
A0A0D9RBE8	Anion exchange protein	Chlorocebus sabaeus	4	3	3	2	0.000210377	0	++
A0A0D9QYY5	Eukaryotic translation initiation factor 3 subunit M	Chlorocebus sabaeus	2	3	2	3	0.000210377	0	++
A0A0D9S1Y5	Vasodilator stimulated phosphoprotein	Chlorocebus sabaeus	4	3	4	1	0.000210377	4.08714e-05	5.14729
A0A0D9RR27	Acylaminoacyl-peptide hydrolase	Chlorocebus sabaeus	4	4	3	1	0.000210377	4.08714e-05	5.14729
A0A0D9RQC5	V-type proton ATPase subunit H	Chlorocebus sabaeus	4	3	3	2	0.000210377	4.08714e-05	5.14729
A0A0D9R896	Casein kinase II subunit beta	Chlorocebus sabaeus	4	3	2	3	0.000210377	4.08714e-05	5.14729
A0A0D9RPY4	Ribosomal protein S6 kinase	Chlorocebus sabaeus	4	3	1	4	0.000210377	6.13071e-05	3.43153
A0A0D9R5E6	Heterogeneous nuclear ribonucleoprotein H3	Chlorocebus sabaeus	4	2	2	4	0.000210377	6.13071e-05	3.43153
A0A0D9QVQ1	RAB21, member RAS oncogene family	Chlorocebus sabaeus	4	3	3	2	0.000210377	6.13071e-05	3.43153
A0A0D9RD06	Ribokinase	Chlorocebus sabaeus	2	3	3	2	0.000210377	8.17428e-05	2.57365
A0A0D9QW83	AP-1 complex subunit gamma	Chlorocebus sabaeus	4	3	2	3	0.000210377	8.17428e-05	2.57365
A0A0D9QVJ4	Eukaryotic translation initiation factor 3 subunit K	Chlorocebus sabaeus	3	2	4	2	0.000210377	8.17428e-05	2.57365
A0A0D9SC51	Uncharacterized protein	Chlorocebus sabaeus	2	3	3	2	0.000210377	0.000102178	2.05892
A0A0D9RNM3	Reticulon	Chlorocebus sabaeus	3	3	2	3	0.000210377	0.000102178	2.05892
Q6SSD8	RNase L inhibitor	Chlorocebus aethiops	3	3	2	3	0.000210377	0.000122614	1.71576
A0A0D9S4N4	Phosphate cytidylyltransferase 2, ethanolamine	Chlorocebus sabaeus	5	1	6	1	0.000210377	0.000122614	1.71576
A0A0D9R723	ELAV-like protein	Chlorocebus sabaeus	4	2	3	3	0.000210377	0.000122614	1.71576
A0A0D9QXT5	Galactokinase 1	Chlorocebus sabaeus	5	4	3	1	0.000210377	0.000122614	1.71576
A0A0D9RN51	M20_dimer domain-containing protein	Chlorocebus sabaeus	4	3	4	1	0.000210377	0.00014305	1.47065
A0A0D9RLS2	Ro60, Y RNA binding protein	Chlorocebus sabaeus	3	3	2	3	0.000210377	0.000163486	1.28682
A0A0D9QWF6	Integrin linked kinase	Chlorocebus sabaeus	3	2	3	3	0.000210377	0.000163486	1.28682
A0A0D9S886	UDP-glucose 4-epimerase	Chlorocebus sabaeus	5	2	3	3	0.000210377	0.000204357	1.02946
A0A0D9RVC3	SPT16 homolog, facilitates chromatin remodeling subunit	Chlorocebus sabaeus	5	2	2	4	0.000210377	0.000204357	1.02946
A0A0D9S6D8	Mov10 RISC complex RNA helicase	Chlorocebus sabaeus	4	3	2	3	0.000210377	0.000224793	0.935871
A0A0D9S7F8	Aldo-keto reductase family 1 member A1	Chlorocebus sabaeus	4	2	2	4	0.000210377	0.000245228	0.857882
A0A0D9QYM1	Septin 9	Chlorocebus sabaeus	3	2	3	3	0.000210377	0.000245228	0.857882
A0A0D9R464	Ribosomal_L23eN domain-containing protein	Chlorocebus sabaeus	3	4	3	1	0.000210377	0.000306535	0.686305
A0A0D9RSE1	Biliverdin reductase A	Chlorocebus sabaeus	4	3	2	3	0.000210377	0.000367842	0.571921
A0A0D9QX35	Septin 11	Chlorocebus sabaeus	5	3	2	3	0.000210377	0.000408714	0.514729
A0A0D9RWA7	Phosphoglucomutase 2	Chlorocebus sabaeus	4	2	3	3	0.000210377	0.000613071	0.343153
A0A0D9RN81	Pre-mRNA processing factor 8	Chlorocebus sabaeus	5	3	3	2	0.000210377	0.000858299	0.245109
A0A0D9RUF7	Proteasome activator subunit 1	Chlorocebus sabaeus	5	1	2	5	0.000210377	0.00110353	0.19064
A0A0D9R2H5	Calreticulin	Chlorocebus sabaeus	3	3	3	2	0.000210377	0.00341276	0.0616442
A0A0D9SDM5	40S ribosomal protein S4	Chlorocebus sabaeus	3	2	3	2	0.00018408	not reported	-
A0A0D9SCL1	Histone cluster 1 H1 family member d	Chlorocebus sabaeus	3	2	3	2	0.00018408	not reported	-
A0A0D9S4H1	RAB35, member RAS oncogene family	Chlorocebus sabaeus	3	2	2	3	0.00018408	not reported	-
A0A0D9S3Q5	40S ribosomal protein S25	Chlorocebus sabaeus	2	2	3	2	0.00018408	not reported	-
A0A0D9S2L0	NSF attachment protein alpha	Chlorocebus sabaeus	4	1	3	3	0.00018408	not reported	-
A0A0D9RVN0	Tubulin beta chain	Chlorocebus sabaeus	2	2	3	2	0.00018408	not reported	-
A0A0D9RT90	Sulfhydryl oxidase	Chlorocebus sabaeus	3	3	2	2	0.00018408	not reported	-
A0A0D9RHS5	ADAM metallopeptidase domain 10	Chlorocebus sabaeus	4	2	3	2	0.00018408	not reported	-
A0A0D9RGV9	Destrin, actin depolymerizing factor	Chlorocebus sabaeus	4	1	3	3	0.00018408	not reported	-
A0A0D9RG90	Tetratricopeptide repeat domain 7B	Chlorocebus sabaeus	3	2	3	2	0.00018408	not reported	-
A0A0D9RCH1	EFR3 homolog A	Chlorocebus sabaeus	3	2	3	2	0.00018408	not reported	-
A0A0D9RC21	Kinesin light chain 1	Chlorocebus sabaeus	5	1	3	3	0.00018408	not reported	-
A0A0D9RA59	Thyroid hormone receptor interactor 10	Chlorocebus sabaeus	3	2	3	2	0.00018408	not reported	-
A0A0D9R959	Scribble planar cell polarity protein	Chlorocebus sabaeus	3	3	2	2	0.00018408	not reported	-
A0A0D9R8Q0	Uncharacterized protein	Chlorocebus sabaeus	6	0	4	3	0.00018408	not reported	-
A0A0D9R7C5	Uncharacterized protein	Chlorocebus sabaeus	2	2	3	2	0.00018408	not reported	-
A0A0D9R241	Uncharacterized protein	Chlorocebus sabaeus	3	2	3	2	0.00018408	not reported	-
A0A0D9R229	Apolipoprotein B mRNA editing enzyme catalytic subunit 3G	Chlorocebus sabaeus	4	2	2	3	0.00018408	not reported	-
A0A0D9R1V9	Ataxin 2 like	Chlorocebus sabaeus	4	3	3	1	0.00018408	not reported	-
A0A0D9R162	Transmembrane 9 superfamily member	Chlorocebus sabaeus	3	3	2	2	0.00018408	not reported	-
A0A0D9QWR2	DEAD-box helicase 19A	Chlorocebus sabaeus	5	1	4	2	0.00018408	not reported	-
Q58DA0	26S proteasome non-ATPase regulatory subunit 4	Bos taurus	3	2	3	2	0.00018408	not reported	-
Q3T0M0	Vacuolar protein sorting-associated protein 29	Bos taurus	3	1	3	3	0.00018408	not reported	-
P45879	Voltage-dependent anion-selective channel protein 1	Bos taurus	4	3	3	1	0.00018408	not reported	-
O97703	CD81 antigen	Chlorocebus aethiops	2	3	3	1	0.00018408	not reported	-
A0A0D9RJN2	CD2 associated protein	Chlorocebus sabaeus	5	2	3	2	0.00018408	0	++
A0A0D9RQP9	Dynein cytoplasmic 1 intermediate chain 2	Chlorocebus sabaeus	3	2	3	2	0.00018408	6.13071e-05	3.00259
A0A0D9R4K6	Uncharacterized protein	Chlorocebus sabaeus	3	3	1	3	0.00018408	6.13071e-05	3.00259
A0A0D9RPM4	Spermine synthase	Chlorocebus sabaeus	3	1	4	2	0.00018408	8.17428e-05	2.25194
A0A0D9REE8	Gem nuclear organelle associated protein 5	Chlorocebus sabaeus	5	0	3	4	0.00018408	8.17428e-05	2.25194
A0A0D9RSH2	Drebrin like	Chlorocebus sabaeus	3	2	2	3	0.00018408	0.000102178	1.80155
A0A0D9RNP2	COP9 signalosome subunit 5	Chlorocebus sabaeus	4	1	2	4	0.00018408	0.000102178	1.80155
A0A0D9REF5	Glyoxylate and hydroxypyruvate reductase	Chlorocebus sabaeus	3	1	3	3	0.00018408	0.000122614	1.50129
A0A0D9R8G3	Zinc finger CCCH-type containing, antiviral 1 like	Chlorocebus sabaeus	3	2	2	3	0.00018408	0.000122614	1.50129
A0A0D9QWV0	Annexin	Chlorocebus sabaeus	5	4	1	2	0.00018408	0.00014305	1.28682
A0A0D9RXX8	Programmed cell death 6	Chlorocebus sabaeus	2	1	3	3	0.00018408	0.000163486	1.12597
A0A0D9R5Z1	Uridine monophosphate synthetase	Chlorocebus sabaeus	3	2	2	3	0.00018408	0.000163486	1.12597
A0A0D9RUY0	Poly(ADP-ribose) polymerase 1	Chlorocebus sabaeus	4	3	1	3	0.00018408	0.000183921	1.00086
A0A0D9QX54	SUMO-activating enzyme subunit 2	Chlorocebus sabaeus	3	2	2	3	0.00018408	0.000204357	0.900776
A0A0D9RVN8	Uncharacterized protein	Chlorocebus sabaeus	2	3	1	3	0.00018408	0.000224793	0.818887
A0A0D9S4S8	Dicarbonyl and L-xylulose reductase	Chlorocebus sabaeus	3	2	2	3	0.00018408	0.000245228	0.750646
A0A0D9R949	Poly(U) binding splicing factor 60	Chlorocebus sabaeus	3	2	2	3	0.00018408	0.000265664	0.692904
A0A0D9S3N4	Coatomer subunit delta	Chlorocebus sabaeus	4	3	3	1	0.00018408	0.000326971	0.562985
A0A0D9QZD8	Actin related protein 1A	Chlorocebus sabaeus	3	3	2	2	0.00018408	0.000326971	0.562985
A0A0D9R8L5	Y-box binding protein 3	Chlorocebus sabaeus	3	2	2	3	0.00018408	0.000367842	0.500431
A0A0D9S150	Platelet activating factor acetylhydrolase 1b catalytic subunit 3	Chlorocebus sabaeus	2	3	2	2	0.00018408	0.000388278	0.474093
A0A0D9RI92	Transmembrane p24 trafficking protein 10	Chlorocebus sabaeus	3	2	2	3	0.00018408	0.000408714	0.450388
A0A0D9RGG4	Splicing factor 3b subunit 1	Chlorocebus sabaeus	5	1	2	4	0.00018408	0.000408714	0.450388
A0A0D9S5T8	Proteasome subunit beta	Chlorocebus sabaeus	3	2	3	2	0.00018408	0.000470021	0.391642
A0A0D9RVY0	Translin	Chlorocebus sabaeus	4	2	3	2	0.00018408	0.000470021	0.391642
A0A0D9S3F8	Proteasome subunit beta	Chlorocebus sabaeus	3	1	3	3	0.00018408	0.000531328	0.346452
A0A0D9R1W7	Elongation factor Tu	Chlorocebus sabaeus	3	2	2	3	0.00018408	0.00204357	0.0900776
A0A0D9S9F8	Ribosomal_L18e/L15P domain-containing protein	Chlorocebus sabaeus	2	2	2	2	0.000157783	not reported	-
A0A0D9S918	Stratifin	Chlorocebus sabaeus	3	2	3	1	0.000157783	not reported	-
A0A0D9S7G7	Eukaryotic translation initiation factor 2B subunit gamma	Chlorocebus sabaeus	4	2	1	3	0.000157783	not reported	-
A0A0D9S477	Kirre like nephrin family adhesion molecule 1	Chlorocebus sabaeus	3	3	1	2	0.000157783	not reported	-
A0A0D9S1L1	Uncharacterized protein	Chlorocebus sabaeus	2	2	2	2	0.000157783	not reported	-
A0A0D9RYU1	BAI1 associated protein 2 like 1	Chlorocebus sabaeus	3	2	1	3	0.000157783	not reported	-
A0A0D9RV45	Bone marrow stromal cell antigen 1	Chlorocebus sabaeus	2	2	2	2	0.000157783	not reported	-
A0A0D9RS64	Solute carrier family 30 member 1	Chlorocebus sabaeus	2	2	2	2	0.000157783	not reported	-
A0A0D9RMM1	Eukaryotic translation initiation factor 4 gamma 1	Chlorocebus sabaeus	2	2	2	2	0.000157783	not reported	-
A0A0D9RLE5	FABP domain-containing protein	Chlorocebus sabaeus	3	2	1	3	0.000157783	not reported	-
A0A0D9RKW7	Family with sequence similarity 234 member A	Chlorocebus sabaeus	3	1	3	2	0.000157783	not reported	-
A0A0D9RIF7	Ribosomal_L19e domain-containing protein	Chlorocebus sabaeus	4	3	1	2	0.000157783	not reported	-
A0A0D9RI38	Sperm associated antigen 1	Chlorocebus sabaeus	3	2	2	2	0.000157783	not reported	-
A0A0D9RHV8	Solute carrier family 39 member 10	Chlorocebus sabaeus	2	2	2	2	0.000157783	not reported	-
A0A0D9RG91	Nicotinamide phosphoribosyltransferase	Chlorocebus sabaeus	2	2	2	2	0.000157783	not reported	-
A0A0D9RG02	Tropomodulin 3	Chlorocebus sabaeus	3	3	2	1	0.000157783	not reported	-
A0A0D9RFQ6	G protein subunit alpha 11	Chlorocebus sabaeus	3	3	2	1	0.000157783	not reported	-
A0A0D9RFI2	S5 DRBM domain-containing protein	Chlorocebus sabaeus	2	2	1	3	0.000157783	not reported	-
A0A0D9R4I1	Fructose-bisphosphate aldolase	Chlorocebus sabaeus	2	2	2	2	0.000157783	not reported	-
A0A0D9QYD5	Tumor susceptibility 101	Chlorocebus sabaeus	2	2	2	2	0.000157783	not reported	-
A0A0D9QY94	L-lactate dehydrogenase	Chlorocebus sabaeus	2	2	2	2	0.000157783	not reported	-
A0A0D9QV75	V-type proton ATPase subunit	Chlorocebus sabaeus	2	2	2	2	0.000157783	not reported	-
Q3ZCF7	Ubiquitin-conjugating enzyme E2 D3	Bos taurus	2	2	2	2	0.000157783	not reported	-
Q08DP0	Phosphoglucomutase-1	Bos taurus	2	2	2	2	0.000157783	not reported	-
P63217	Guanine nucleotide-binding protein G(I)/G(S)/G(O) subunit gamma-5	Bos taurus	2	2	2	2	0.000157783	not reported	-
Q5D862		Bos taurus	2	2	2	2	0.000157783	not reported	-
P01030	similar to Complement C4-A precursor	Bos taurus	3	1	3	2	0.000157783	not reported	-
A0A0D9RNF7	Cysteine and glycine rich protein 1	Chlorocebus sabaeus	2	2	2	2	0.000157783	0	++
A0A0D9S4I8	NPL4 homolog, ubiquitin recognition factor	Chlorocebus sabaeus	3	2	2	2	0.000157783	2.04357e-05	7.72094
A0A0D9QY64	Signal recognition particle subunit SRP68	Chlorocebus sabaeus	3	2	2	2	0.000157783	2.04357e-05	7.72094
A0A0D9QWM0	Glutaredoxin 3	Chlorocebus sabaeus	2	2	2	2	0.000157783	2.04357e-05	7.72094
A0A0D9RRU6	Surfeit 4	Chlorocebus sabaeus	2	2	2	2	0.000157783	4.08714e-05	3.86047
A0A0D9RR39	Fermitin family member 2	Chlorocebus sabaeus	3	1	3	2	0.000157783	4.08714e-05	3.86047
A0A0D9QVC9	Protein phosphatase 1 regulatory subunit	Chlorocebus sabaeus	3	1	2	3	0.000157783	4.08714e-05	3.86047
A0A0D9RBJ0	ELFV_dehydrog domain-containing protein	Chlorocebus sabaeus	2	2	2	2	0.000157783	6.13071e-05	2.57365
A0A0D9RVD8	Non-SMC condensin I complex subunit G	Chlorocebus sabaeus	2	2	2	2	0.000157783	0.000122614	1.28682
A0A0D9RRL9	Sorting nexin 3	Chlorocebus sabaeus	2	3	1	2	0.000157783	0.000122614	1.28682
A0A0D9RJC4	Microtubule associated protein RP/EB family member 1	Chlorocebus sabaeus	3	1	2	3	0.000157783	0.000122614	1.28682
A0A0D9R9A4	Arp2/3 complex 34 kDa subunit	Chlorocebus sabaeus	4	2	2	2	0.000157783	0.000122614	1.28682
A0A0D9QZ46	Ataxin 10	Chlorocebus sabaeus	2	2	2	2	0.000157783	0.000122614	1.28682
A0A0D9RWN9	Septin 10	Chlorocebus sabaeus	2	2	2	2	0.000157783	0.00014305	1.10299
A0A0D9R4E3	Zyxin	Chlorocebus sabaeus	4	1	3	2	0.000157783	0.00014305	1.10299
A0A0D9RRM3	Elongation factor like GTPase 1	Chlorocebus sabaeus	4	1	2	3	0.000157783	0.000163486	0.965117
A0A0D9S8U1	Leucine rich repeat containing 47	Chlorocebus sabaeus	4	2	2	2	0.000157783	0.000183921	0.857882
A0A0D9QWQ0	SEC31 homolog A, COPII coat complex component	Chlorocebus sabaeus	4	2	3	1	0.000157783	0.000183921	0.857882
A0A0D9RJB0	Golgi integral membrane protein 4	Chlorocebus sabaeus	2	2	2	2	0.000157783	0.0002861	0.551495
A0A0D9R082	FUS RNA binding protein	Chlorocebus sabaeus	3	3	2	1	0.000157783	0.000306535	0.514729
A0A0D9QYV7	Extended synaptotagmin 1	Chlorocebus sabaeus	3	2	1	3	0.000157783	0.000470021	0.335693
A0A0D9QVP1	Proteasome 26S subunit, non-ATPase 8	Chlorocebus sabaeus	2	2	2	2	0.000157783	0.000470021	0.335693
A0A0D9S6Z3	Crystallin zeta	Chlorocebus sabaeus	4	2	2	2	0.000157783	0.000490457	0.321706
A0A0D9QYA3	NAC-A/B domain-containing protein	Chlorocebus sabaeus	2	2	2	2	0.000157783	0.000633506	0.249062
A0A0D9S602	Ribosomal_L28e domain-containing protein	Chlorocebus sabaeus	3	2	2	2	0.000157783	0.000796992	0.197973
A0A0D9R3T6	Uncharacterized protein	Chlorocebus sabaeus	2	2	1	3	0.000157783	0.00104222	0.151391
A0A0D9RCV7	ADP ribosylation factor 5	Chlorocebus sabaeus	2	1	2	3	0.000157783	0.00110353	0.14298
A0A0D9S2I7	Cytoskeleton associated protein 4	Chlorocebus sabaeus	4	1	3	2	0.000157783	0.00188008	0.0839232
A0A0D9RCP4	Prohibitin	Chlorocebus sabaeus	3	2	2	2	0.000157783	0.00194139	0.081273
A0A0D9S2A3	Calmodulin 1	Chlorocebus sabaeus	3	1	2	3	0.000157783	0.00210488	0.0749605
A0A0D9SDX8	Heat shock protein family A (Hsp70) member 2	Chlorocebus sabaeus	2	2	2	2	0.000157783	0.0397883	0.00396555
A0A0D9S7Y8	Tubulointerstitial nephritis antigen like 1	Chlorocebus sabaeus	3	1	2	2	0.000131486	not reported	-
A0A0D9S4E6	Charged multivesicular body protein 6	Chlorocebus sabaeus	2	2	2	1	0.000131486	not reported	-
A0A0D9RZP1	Uncharacterized protein	Chlorocebus sabaeus	3	1	2	2	0.000131486	not reported	-
A0A0D9RY42	Transmembrane 9 superfamily member	Chlorocebus sabaeus	2	1	2	2	0.000131486	not reported	-
A0A0D9RY11	Collagen type IV alpha 2 chain	Chlorocebus sabaeus	2	2	1	2	0.000131486	not reported	-
A0A0D9RXZ6	Phospholipid-transporting ATPase	Chlorocebus sabaeus	3	3	1	1	0.000131486	not reported	-
A0A0D9RQM0	RAS p21 protein activator 1	Chlorocebus sabaeus	3	1	2	2	0.000131486	not reported	-
A0A0D9RPC2	Secretory carrier membrane protein 2	Chlorocebus sabaeus	2	3	1	1	0.000131486	not reported	-
A0A0D9RNS4	Oxysterol-binding protein	Chlorocebus sabaeus	4	2	2	1	0.000131486	not reported	-
A0A0D9RJY3	Cadherin 17	Chlorocebus sabaeus	4	3	0	2	0.000131486	not reported	-
A0A0D9R8T1	PDZ and LIM domain 7	Chlorocebus sabaeus	4	3	0	2	0.000131486	not reported	-
A0A0D9R881	G protein-coupled receptor class C group 5 member A	Chlorocebus sabaeus	3	1	3	1	0.000131486	not reported	-
A0A0D9R6F7	SMG1 nonsense mediated mRNA decay associated PI3K related kinase	Chlorocebus sabaeus	2	2	2	1	0.000131486	not reported	-
A0A0D9R5T3	Cullin 3	Chlorocebus sabaeus	3	1	3	1	0.000131486	not reported	-
A0A0D9R5R6	Dedicator of cytokinesis 10	Chlorocebus sabaeus	4	2	1	2	0.000131486	not reported	-
A0A0D9R5N5	Serine protease 2	Chlorocebus sabaeus	2	1	2	2	0.000131486	not reported	-
A0A0D9R2U3	Uncharacterized protein	Chlorocebus sabaeus	3	2	1	2	0.000131486	not reported	-
A0A0D9R238	Apolipoprotein B mRNA editing enzyme catalytic subunit 3F	Chlorocebus sabaeus	2	1	2	2	0.000131486	not reported	-
A0A0D9QZT6	Eukaryotic translation initiation factor 4B	Chlorocebus sabaeus	4	3	0	2	0.000131486	not reported	-
A0A0D9QY22	Copine 2	Chlorocebus sabaeus	3	2	2	1	0.000131486	not reported	-
A0A0D9QXH3	TIA1 cytotoxic granule associated RNA binding protein like 1	Chlorocebus sabaeus	2	2	2	1	0.000131486	not reported	-
A0A0D9QWZ8	G protein-coupled receptor class C group 5 member C	Chlorocebus sabaeus	3	1	2	2	0.000131486	not reported	-
A0A0D9QW79	GLOBIN domain-containing protein	Chlorocebus sabaeus	2	2	1	2	0.000131486	not reported	-
Q5E9D0	Eukaryotic translation initiation factor 2 subunit 2	Bos taurus	3	1	2	2	0.000131486	not reported	-
Q32PB9	60S ribosomal protein L38	Bos taurus	2	2	1	2	0.000131486	not reported	-
Q1JPJ8	Thimet oligopeptidase	Bos taurus	4	2	0	3	0.000131486	not reported	-
Q0IIG7	Ras-related protein Rab-5A	Bos taurus	2	1	2	2	0.000131486	not reported	-
Q2KIG3	Similar to carboxypeptidase B2	Bos taurus	3	2	1	2	0.000131486	not reported	-
Q0VCM5	Similar to Inter-alpha-trypsin inhibitor heavy chain H1	Bos taurus	2	2	2	1	0.000131486	not reported	-
A0A0D9RDI6	Eukaryotic translation initiation factor 6	Chlorocebus sabaeus	3	2	2	1	0.000131486	2.04357e-05	6.43411
A0A0D9R952	OPA1 mitochondrial dynamin like GTPase	Chlorocebus sabaeus	3	1	3	1	0.000131486	2.04357e-05	6.43411
A0A0D9QYE6	Amidophosphoribosyltransferase	Chlorocebus sabaeus	3	1	2	2	0.000131486	2.04357e-05	6.43411
A0A0D9RME5	Serine/threonine-protein phosphatase	Chlorocebus sabaeus	2	2	2	1	0.000131486	4.08714e-05	3.21706
A0A0D9R403	Family with sequence similarity 120A	Chlorocebus sabaeus	4	3	1	1	0.000131486	4.08714e-05	3.21706
A0A0D9QXB7	Peptidase D	Chlorocebus sabaeus	4	2	1	2	0.000131486	6.13071e-05	2.1447
A0A0D9RWX4	Unc-45 myosin chaperone A	Chlorocebus sabaeus	3	1	2	2	0.000131486	8.17428e-05	1.60853
A0A0D9RQR3	Transmembrane p24 trafficking protein 7	Chlorocebus sabaeus	2	2	2	1	0.000131486	8.17428e-05	1.60853
A0A0D9S7A8	Nardilysin convertase	Chlorocebus sabaeus	2	2	2	1	0.000131486	0.000102178	1.28682
A0A0D9RY76	Dynein axonemal assembly factor 5	Chlorocebus sabaeus	3	3	1	1	0.000131486	0.000102178	1.28682
A0A0D9RTG7	Uridine phosphorylase	Chlorocebus sabaeus	3	2	2	1	0.000131486	0.000102178	1.28682
A0A0D9R925	Lectin, mannose binding 2	Chlorocebus sabaeus	4	2	2	1	0.000131486	0.000102178	1.28682
A0A0D9SBL4	S10_plectin domain-containing protein	Chlorocebus sabaeus	2	3	1	1	0.000131486	0.0002861	0.459579
A0A0D9RBS7	Aconitase 1	Chlorocebus sabaeus	2	1	2	2	0.000131486	0.0002861	0.459579
A0A0D9SCE0	Uncharacterized protein	Chlorocebus sabaeus	2	1	3	1	0.000131486	0.000306535	0.428941
A0A0D9QZT4	Collagen beta(1-O)galactosyltransferase 1	Chlorocebus sabaeus	2	2	2	1	0.000131486	0.000326971	0.402132
A0A0D9QW15	Importin subunit alpha	Chlorocebus sabaeus	2	2	2	1	0.000131486	0.000367842	0.357451
A0A0D9R8P2	Transmembrane p24 trafficking protein 9	Chlorocebus sabaeus	3	2	1	2	0.000131486	0.000449585	0.29246
A0A0D9RSY4	Cofilin 2	Chlorocebus sabaeus	2	1	2	2	0.000131486	0.000490457	0.268088
A0A0D9S8C1	Dolichyl-diphosphooligosaccharide--protein glycosyltransferase 48 kDa subunit	Chlorocebus sabaeus	3	2	1	2	0.000131486	0.000572199	0.22979
A0A0D9RG34	RRM domain-containing protein	Chlorocebus sabaeus	2	1	2	2	0.000131486	0.000613071	0.21447
A0A0D9QYR5	Citrate synthase	Chlorocebus sabaeus	3	2	1	2	0.000131486	0.000715249	0.183832
A0A0D9RUU0	DNA helicase	Chlorocebus sabaeus	4	1	3	1	0.000131486	0.000858299	0.153193
A0A0D9RZ28	DNA replication licensing factor MCM7	Chlorocebus sabaeus	4	3	0	2	0.000131486	0.00112396	0.116984
A0A0D9RN97	Aldo_ket_red domain-containing protein	Chlorocebus sabaeus	2	2	1	2	0.000131486	0.00124658	0.105477
A0A0D9S0X5	Solute carrier family 25 member 3	Chlorocebus sabaeus	2	2	2	1	0.000131486	0.00126701	0.103776
A0A0D9RYZ3	Cytochrome P450 family 3 subfamily A member 5	Chlorocebus sabaeus	3	2	1	2	0.000131486	0.00175747	0.0748153
A0A0D9S9H0	Purine rich element binding protein A	Chlorocebus sabaeus	3	2	1	1	0.000105188	not reported	-
A0A0D9S4H8	Paxillin	Chlorocebus sabaeus	2	1	1	2	0.000105188	not reported	-
A0A0D9S435	Synaptogyrin	Chlorocebus sabaeus	2	1	1	2	0.000105188	not reported	-
A0A0D9S1Y8	Ubiquitin carboxyl-terminal hydrolase	Chlorocebus sabaeus	4	3	0	1	0.000105188	not reported	-
A0A0D9S1T3	V-type proton ATPase subunit a	Chlorocebus sabaeus	3	1	2	1	0.000105188	not reported	-
A0A0D9S0Q0	Methionine aminopeptidase 2	Chlorocebus sabaeus	3	2	0	2	0.000105188	not reported	-
A0A0D9RZE2	Solute carrier family 7 member 1	Chlorocebus sabaeus	2	1	1	2	0.000105188	not reported	-
A0A0D9RYJ2	SGT1 homolog, MIS12 kinetochore complex assembly cochaperone	Chlorocebus sabaeus	2	0	2	2	0.000105188	not reported	-
A0A0D9RVR2	Erythrocyte membrane protein band 4.1 like 5	Chlorocebus sabaeus	2	1	2	1	0.000105188	not reported	-
A0A0D9RS75	ADAM metallopeptidase domain 9	Chlorocebus sabaeus	4	0	2	2	0.000105188	not reported	-
A0A0D9RQJ9	Crystallin beta-gamma domain containing 1	Chlorocebus sabaeus	3	2	0	2	0.000105188	not reported	-
A0A0D9RPV9	Exocyst complex component 5	Chlorocebus sabaeus	2	2	0	2	0.000105188	not reported	-
A0A0D9RP54	Microtubule associated monooxygenase, calponin and LIM domain containing 3	Chlorocebus sabaeus	2	2	1	1	0.000105188	not reported	-
A0A0D9RP53	Glyoxalase domain containing 4	Chlorocebus sabaeus	2	2	1	1	0.000105188	not reported	-
A0A0D9RMI9	Mitogen-activated protein kinase	Chlorocebus sabaeus	2	1	2	1	0.000105188	not reported	-
A0A0D9RM71	Eukaryotic translation initiation factor 2B subunit epsilon	Chlorocebus sabaeus	2	1	1	2	0.000105188	not reported	-
A0A0D9RLF8	Phosphatidylinositol 4-kinase alpha	Chlorocebus sabaeus	2	1	1	2	0.000105188	not reported	-
A0A0D9RL59	FMR1 autosomal homolog 1	Chlorocebus sabaeus	3	1	1	2	0.000105188	not reported	-
A0A0D9RKN3	G protein subunit beta 4	Chlorocebus sabaeus	3	2	1	1	0.000105188	not reported	-
A0A0D9RKL7	Titin	Chlorocebus sabaeus	2	2	1	1	0.000105188	not reported	-
A0A0D9RIZ7	Glucosamine-6-phosphate isomerase	Chlorocebus sabaeus	2	1	2	1	0.000105188	not reported	-
A0A0D9RIL8	ADP ribosylation factor 4	Chlorocebus sabaeus	2	2	1	1	0.000105188	not reported	-
A0A0D9RFA5	Plakophilin 3	Chlorocebus sabaeus	3	0	1	3	0.000105188	not reported	-
A0A0D9R9I2	Claudin	Chlorocebus sabaeus	2	2	1	1	0.000105188	not reported	-
A0A0D9R647	RAP2C, member of RAS oncogene family	Chlorocebus sabaeus	2	1	2	1	0.000105188	not reported	-
A0A0D9R3D3	Calcium binding protein 39	Chlorocebus sabaeus	2	1	1	2	0.000105188	not reported	-
A0A0D9R329	Solute carrier family 38 member 1	Chlorocebus sabaeus	3	2	0	2	0.000105188	not reported	-
A0A0D9R2Z3	Anion exchange protein	Chlorocebus sabaeus	2	2	1	1	0.000105188	not reported	-
A0A0D9R2W2	Gamma-tubulin complex component	Chlorocebus sabaeus	3	0	2	2	0.000105188	not reported	-
A0A0D9R2I6	Asparaginase and isoaspartyl peptidase 1	Chlorocebus sabaeus	2	2	1	1	0.000105188	not reported	-
A0A0D9R1A9	Syntaxin 3	Chlorocebus sabaeus	3	0	2	2	0.000105188	not reported	-
A0A0D9R0L1	Phosphatidylinositol 4-kinase type 2 alpha	Chlorocebus sabaeus	2	1	1	2	0.000105188	not reported	-
A0A0D9R0F4	RAB8A, member RAS oncogene family	Chlorocebus sabaeus	2	2	1	1	0.000105188	not reported	-
A0A0D9QY73	Metallothionein	Chlorocebus sabaeus	2	1	1	2	0.000105188	not reported	-
A0A0D9QY43	Envoplakin	Chlorocebus sabaeus	2	2	1	1	0.000105188	not reported	-
A0A0D9QY12	Serine hydroxymethyltransferase	Chlorocebus sabaeus	2	2	1	1	0.000105188	not reported	-
A0A0D9QXQ7	LLGL scribble cell polarity complex component 2	Chlorocebus sabaeus	2	1	1	2	0.000105188	not reported	-
A0A0D9QVC7	Nuclear transport factor 2	Chlorocebus sabaeus	2	2	0	2	0.000105188	not reported	-
Q5E9Z2	Hyaluronan-binding protein 2	Bos taurus	2	2	1	1	0.000105188	not reported	-
Q1JPJ2	Xaa-Pro aminopeptidase 1	Bos taurus	2	1	1	2	0.000105188	not reported	-
Q0VD48	Vacuolar protein sorting-associated protein 4B	Bos taurus	2	1	2	1	0.000105188	not reported	-
Q3MHN5	Vitamin D-binding protein precursor	Bos taurus	2	1	2	1	0.000105188	not reported	-
A0A0D9RT98	Sec1 family domain containing 1	Chlorocebus sabaeus	3	2	0	2	0.000105188	0	++
A0A0D9REE4	TGc domain-containing protein	Chlorocebus sabaeus	2	1	1	2	0.000105188	0	++
A0A0D9R9J2	AP-3 complex subunit mu-1	Chlorocebus sabaeus	2	2	0	2	0.000105188	4.08714e-05	2.57365
A0A0D9R8K0	Ubiquitin specific peptidase 7	Chlorocebus sabaeus	3	1	1	2	0.000105188	4.08714e-05	2.57365
A0A0D9R4D0	Peroxiredoxin	Chlorocebus sabaeus	3	0	2	2	0.000105188	4.08714e-05	2.57365
A0A0D9QW77	IST1 factor associated with ESCRT-III	Chlorocebus sabaeus	2	2	1	1	0.000105188	4.08714e-05	2.57365
A0A0D9S155	Dual specificity protein phosphatase	Chlorocebus sabaeus	2	1	1	2	0.000105188	6.13071e-05	1.71576
A0A0D9RL74	Mitogen-activated protein kinase kinase 1	Chlorocebus sabaeus	2	1	1	2	0.000105188	6.13071e-05	1.71576
A0A0D9QXP5	Dynactin subunit 2	Chlorocebus sabaeus	2	1	2	1	0.000105188	6.13071e-05	1.71576
A0A0D9S6H9	Adenosylhomocysteinase like 1	Chlorocebus sabaeus	3	0	1	3	0.000105188	8.17428e-05	1.28682
A0A0D9S618	U2 snRNP auxiliary factor large subunit	Chlorocebus sabaeus	2	1	2	1	0.000105188	8.17428e-05	1.28682
A0A0D9R300	Uncharacterized protein	Chlorocebus sabaeus	3	2	0	2	0.000105188	8.17428e-05	1.28682
A0A0D9QVG1	Nephronectin	Chlorocebus sabaeus	2	1	1	2	0.000105188	8.17428e-05	1.28682
A0A0D9S7Q4	Splicing factor 3a subunit 3	Chlorocebus sabaeus	2	0	2	2	0.000105188	0.000102178	1.02946
A0A0D9RP61	Leucyl and cystinyl aminopeptidase	Chlorocebus sabaeus	3	3	1	0	0.000105188	0.000102178	1.02946
A0A0D9RL72	Proteasome 26S subunit, non-ATPase 5	Chlorocebus sabaeus	2	2	1	1	0.000105188	0.000122614	0.857882
A0A0D9RJR5	Actin-related protein 2/3 complex subunit 5	Chlorocebus sabaeus	2	2	1	1	0.000105188	0.000122614	0.857882
Q95JF4	DnaJ homolog subfamily A member 1	Chlorocebus aethiops	2	2	1	1	0.000105188	0.000122614	0.857882
A0A0D9QZ71	Inositol-3-phosphate synthase 1	Chlorocebus sabaeus	2	1	2	1	0.000105188	0.00014305	0.735327
A0A0D9R3Z4	Cullin 1	Chlorocebus sabaeus	2	1	1	2	0.000105188	0.000163486	0.643411
A0A0D9R3Q2	Dynamin 2	Chlorocebus sabaeus	3	1	2	1	0.000105188	0.000183921	0.571921
A0A0D9RG80	RAD23 homolog B, nucleotide excision repair protein	Chlorocebus sabaeus	2	2	1	1	0.000105188	0.000224793	0.467935
A0A0D9S2E7	Thioredoxin reductase 1	Chlorocebus sabaeus	2	1	3	0	0.000105188	0.000265664	0.395945
A0A0D9RMU2	Twinfilin actin binding protein 2	Chlorocebus sabaeus	3	1	2	1	0.000105188	0.000326971	0.321706
A0A0D9RQ20	Kinectin 1	Chlorocebus sabaeus	2	1	1	2	0.000105188	0.000388278	0.27091
A0A0D9R4D9	Serpin family B member 6	Chlorocebus sabaeus	2	1	2	1	0.000105188	0.000388278	0.27091
A0A0D9RLW4	ATP synthase subunit gamma	Chlorocebus sabaeus	2	1	1	2	0.000105188	0.000408714	0.257365
A0A0D9R6M6	Apoptosis inducing factor mitochondria associated 1	Chlorocebus sabaeus	2	1	2	1	0.000105188	0.000408714	0.257365
A0A0D9S4J3	Decapping enzyme, scavenger	Chlorocebus sabaeus	2	2	1	1	0.000105188	0.000429149	0.245109
A0A0D9RSN1	Ubiquinol-cytochrome c reductase core protein 1	Chlorocebus sabaeus	2	1	2	1	0.000105188	0.000633506	0.166042
A0A0D9S5P1	Protein S100	Chlorocebus sabaeus	2	1	1	2	0.000105188	0.000858299	0.122555
A0A0D9RKP7	PPR_long domain-containing protein	Chlorocebus sabaeus	3	2	1	1	0.000105188	0.0026362	0.0399015
A0A0D9S4K7	Hepatocyte growth factor-regulated tyrosine kinase substrate	Chlorocebus sabaeus	2	0	2	1	7.88913e-05	not reported	-
A0A0D9S405	Prohibitin	Chlorocebus sabaeus	2	1	0	2	7.88913e-05	not reported	-
A0A0D9S3Y2	Tyrosine-protein phosphatase non-receptor type	Chlorocebus sabaeus	2	1	0	2	7.88913e-05	not reported	-
A0A0D9S2H4	WASH complex subunit 4	Chlorocebus sabaeus	2	1	0	2	7.88913e-05	not reported	-
A0A0D9S0V1	Family with sequence similarity 171 member A2	Chlorocebus sabaeus	2	2	0	1	7.88913e-05	not reported	-
A0A0D9RY12	Collagen type IV alpha 1 chain	Chlorocebus sabaeus	2	0	2	1	7.88913e-05	not reported	-
A0A0D9RNK9	CD109 molecule	Chlorocebus sabaeus	3	2	1	0	7.88913e-05	not reported	-
A0A0D9RMR5	Syntaxin binding protein 1	Chlorocebus sabaeus	1	1	1	1	7.88913e-05	not reported	-
A0A0D9RM58	Tetratricopeptide repeat domain 7A	Chlorocebus sabaeus	2	2	0	1	7.88913e-05	not reported	-
A0A0D9RL35	Carbonic anhydrase 2	Chlorocebus sabaeus	2	2	0	1	7.88913e-05	not reported	-
A0A0D9RJ47	Sorting nexin 1	Chlorocebus sabaeus	2	2	1	0	7.88913e-05	not reported	-
A0A0D9RBY8	Crystallin zeta like 1	Chlorocebus sabaeus	3	0	2	1	7.88913e-05	not reported	-
A0A0D9RB56	CKLF like MARVEL transmembrane domain containing 6	Chlorocebus sabaeus	2	1	0	2	7.88913e-05	not reported	-
A0A0D9RB23	KOW domain-containing protein	Chlorocebus sabaeus	2	0	2	1	7.88913e-05	not reported	-
A0A0D9RAI4	Uncharacterized protein	Chlorocebus sabaeus	2	2	1	0	7.88913e-05	not reported	-
A0A0D9R9E0	Pyrroline-5-carboxylate reductase	Chlorocebus sabaeus	3	1	1	1	7.88913e-05	not reported	-
A0A0D9R8Z8	Coatomer subunit gamma	Chlorocebus sabaeus	2	2	0	1	7.88913e-05	not reported	-
A0A0D9R8Y2	5-oxoprolinase, ATP-hydrolysing	Chlorocebus sabaeus	3	0	1	2	7.88913e-05	not reported	-
A0A0D9R7I1	Deoxyribose-phosphate aldolase	Chlorocebus sabaeus	2	0	1	2	7.88913e-05	not reported	-
A0A0D9R417	Kinase D interacting substrate 220	Chlorocebus sabaeus	2	1	2	0	7.88913e-05	not reported	-
A0A0D9R1A3	Trafficking from ER to golgi regulator	Chlorocebus sabaeus	2	0	1	2	7.88913e-05	not reported	-
A0A0D9R0K9	LRRcap domain-containing protein	Chlorocebus sabaeus	2	0	2	1	7.88913e-05	not reported	-
A0A0D9QWJ3	Dihydropyrimidinase like 4	Chlorocebus sabaeus	2	0	2	1	7.88913e-05	not reported	-
A0A0D9QUX4	Protein kinase domain-containing protein	Chlorocebus sabaeus	2	2	0	1	7.88913e-05	not reported	-
A0A0D9QUJ1	Phosphoinositide phospholipase C	Chlorocebus sabaeus	3	1	0	2	7.88913e-05	not reported	-
Q9XSA7	Chloride intracellular channel protein 4	Bos taurus	1	1	1	1	7.88913e-05	not reported	-
Q0VCF9	Protein LSM12 homolog	Bos taurus	2	2	0	1	7.88913e-05	not reported	-
A0A0D9RBW5	Uncharacterized protein	Chlorocebus sabaeus	2	2	1	0	7.88913e-05	0	++
A0A0D9RWS6	RAN binding protein 2	Chlorocebus sabaeus	2	1	2	0	7.88913e-05	2.04357e-05	3.86047
A0A0D9RAC2	Adenylosuccinate synthetase isozyme 2	Chlorocebus sabaeus	2	0	1	2	7.88913e-05	2.04357e-05	3.86047
A0A0D9QYU0	Ubiquitin like modifier activating enzyme 6	Chlorocebus sabaeus	2	1	0	2	7.88913e-05	2.04357e-05	3.86047
A0A0D9S8E0	Aldo_ket_red domain-containing protein	Chlorocebus sabaeus	1	1	1	1	7.88913e-05	4.08714e-05	1.93023
A0A0D9S7C6	UMP-CMP kinase	Chlorocebus sabaeus	1	1	1	1	7.88913e-05	4.08714e-05	1.93023
A0A0D9RHF7	AP-3 complex subunit delta	Chlorocebus sabaeus	2	2	1	0	7.88913e-05	4.08714e-05	1.93023
A0A0D9SB26	Uncharacterized protein	Chlorocebus sabaeus	1	1	1	1	7.88913e-05	6.13071e-05	1.28682
A0A0D9S1E3	ADP ribosylation factor like GTPase 1	Chlorocebus sabaeus	2	0	2	1	7.88913e-05	6.13071e-05	1.28682
A0A0D9QY69	Nuclear pore complex protein Nup93	Chlorocebus sabaeus	2	0	1	2	7.88913e-05	0.000102178	0.772094
A0A0D9S7T7	Proteasome subunit beta	Chlorocebus sabaeus	2	0	1	2	7.88913e-05	0.000122614	0.643411
A0A0D9R772	G protein nucleolar 1 (putative)	Chlorocebus sabaeus	2	2	0	1	7.88913e-05	0.00014305	0.551495
A0A0D9RC97	Phosphatidylinositol transfer protein beta	Chlorocebus sabaeus	2	1	0	2	7.88913e-05	0.000163486	0.482558
A0A0D9RFC8	Endoplasmic reticulum protein 44	Chlorocebus sabaeus	1	1	1	1	7.88913e-05	0.000306535	0.257365
A0A0D9QW57	Protein kinase cAMP-dependent type I regulatory subunit alpha	Chlorocebus sabaeus	2	2	1	0	7.88913e-05	0.000306535	0.257365
A0A0D9R7J5	Developmentally regulated GTP binding protein 2	Chlorocebus sabaeus	2	1	2	0	7.88913e-05	0.000326971	0.241279
A0A0D9QZA2	5'-nucleotidase, cytosolic II	Chlorocebus sabaeus	2	2	1	0	7.88913e-05	0.000326971	0.241279
A0A0D9S347	Small nuclear ribonucleoprotein U1 subunit 70	Chlorocebus sabaeus	2	0	2	1	7.88913e-05	0.000531328	0.14848
A0A0D9RCE1	Isocitrate dehydrogenase [NADP]	Chlorocebus sabaeus	2	1	0	2	7.88913e-05	0.000858299	0.0919159
A0A0D9SAY9	RAN binding protein 6	Chlorocebus sabaeus	1	1	1	0	5.25942e-05	not reported	-
A0A0D9S737	Dedicator of cytokinesis 7	Chlorocebus sabaeus	2	2	0	0	5.25942e-05	not reported	-
A0A0D9RXX3	Exocyst complex component 3	Chlorocebus sabaeus	2	2	0	0	5.25942e-05	not reported	-
A0A0D9RWT0	LIM and senescent cell antigen-like-containing domain protein	Chlorocebus sabaeus	2	0	0	2	5.25942e-05	not reported	-
A0A0D9RUD9	Tumor protein p53 binding protein 2	Chlorocebus sabaeus	1	1	1	0	5.25942e-05	not reported	-
A0A0D9RPY1	Inositol monophosphatase domain containing 1	Chlorocebus sabaeus	2	0	0	2	5.25942e-05	not reported	-
A0A0D9RPT0	Cell cycle control protein	Chlorocebus sabaeus	2	0	2	0	5.25942e-05	not reported	-
A0A0D9RNX8	Chromobox 3	Chlorocebus sabaeus	2	2	0	0	5.25942e-05	not reported	-
A0A0D9RNQ6	Membrane palmitoylated protein 6	Chlorocebus sabaeus	1	0	1	1	5.25942e-05	not reported	-
A0A0D9RM87	AMP-binding domain-containing protein	Chlorocebus sabaeus	2	2	0	0	5.25942e-05	not reported	-
A0A0D9RM50	Acidic nuclear phosphoprotein 32 family member A	Chlorocebus sabaeus	1	0	1	1	5.25942e-05	not reported	-
A0A0D9RJ12	Solute carrier family 35 member B2	Chlorocebus sabaeus	2	0	2	0	5.25942e-05	not reported	-
A0A0D9RGZ9	Ubiquitin recognition factor in ER associated degradation 1	Chlorocebus sabaeus	2	0	0	2	5.25942e-05	not reported	-
A0A0D9REI2	La ribonucleoprotein domain family member 1	Chlorocebus sabaeus	2	0	0	2	5.25942e-05	not reported	-
A0A0D9R8L1	Phosphomannomutase	Chlorocebus sabaeus	2	0	0	2	5.25942e-05	not reported	-
A0A0D9R4H6	Tubulin beta chain	Chlorocebus sabaeus	2	0	1	1	5.25942e-05	not reported	-
A0A0D9R3B9	N(alpha)-acetyltransferase 10, NatA catalytic subunit	Chlorocebus sabaeus	2	0	0	2	5.25942e-05	not reported	-
A0A0D9QYF0	Signal recognition particle subunit SRP72	Chlorocebus sabaeus	2	2	0	0	5.25942e-05	not reported	-
Q3ZBF7	Prostaglandin E synthase 3	Bos taurus	2	0	2	0	5.25942e-05	not reported	-
Q3T147	Spliceosome RNA helicase DDX39B	Bos taurus	1	1	1	0	5.25942e-05	not reported	-
Q2KHT7	40S ribosomal protein S27	Bos taurus	1	1	1	0	5.25942e-05	not reported	-
Q0IIG8	Ras-related protein Rab-18	Bos taurus	1	1	0	1	5.25942e-05	not reported	-
P48734	Cyclin-dependent kinase 1	Bos taurus	1	1	0	1	5.25942e-05	not reported	-
P43033	Platelet-activating factor acetylhydrolase IB subunit alpha	Bos taurus	2	1	0	1	5.25942e-05	not reported	-
Q3SZ57	Alpha-fetoprotein precursor	Bos taurus	1	1	0	1	5.25942e-05	not reported	-
A0A0D9RVJ0	Rho GTPase activating protein 18	Chlorocebus sabaeus	2	0	0	2	5.25942e-05	0	++
A0A0D9RE03	NSFL1 cofactor	Chlorocebus sabaeus	1	0	1	1	5.25942e-05	0	++
A0A0D9RAN0	Microtubule associated protein RP/EB family member 3	Chlorocebus sabaeus	2	2	0	0	5.25942e-05	0	++
A0A0D9RU51	LanC like 2	Chlorocebus sabaeus	2	0	0	2	5.25942e-05	4.08714e-05	1.28682
A0A0D9RE31	COP9 signalosome subunit 2	Chlorocebus sabaeus	2	0	2	0	5.25942e-05	8.17428e-05	0.643411
A0A0D9REP0	Phosphoglycolate phosphatase	Chlorocebus sabaeus	2	0	2	0	5.25942e-05	0.000102178	0.514729
A0A0D9R2N3	ATPase ASNA1	Chlorocebus sabaeus	2	0	2	0	5.25942e-05	0.000163486	0.321706
A0A0D9S958	Uncharacterized protein	Chlorocebus sabaeus	2	0	0	2	5.25942e-05	0.000183921	0.285961
A0A0D9SC26	Uncharacterized protein	Chlorocebus sabaeus	2	2	0	0	5.25942e-05	0.000306535	0.171576
A0A0D9RIN0	Dihydrolipoamide S-succinyltransferase	Chlorocebus sabaeus	2	0	2	0	5.25942e-05	0.000572199	0.0919159
A0A0D9RQN8	DNA helicase	Chlorocebus sabaeus	2	2	0	0	5.25942e-05	0.000613071	0.0857882
A0A0D9RMJ8	Dolichyl-diphosphooligosaccharide--protein glycosyltransferase subunit 2	Chlorocebus sabaeus	2	0	2	0	5.25942e-05	0.000694813	0.0756954
A0A0D9S6E6	Tripartite motif containing 28	Chlorocebus sabaeus	2	0	2	0	5.25942e-05	0.000735685	0.0714901
A0A0D9R758	DNA helicase	Chlorocebus sabaeus	2	1	0	1	5.25942e-05	0.000796992	0.0659909
A0A0D9RIK8	Talin 2	Chlorocebus sabaeus	1	1	0	1	5.25942e-05	0.0017779	0.0295821
A0A0D9RZJ3	Serpin family E member 1	Chlorocebus sabaeus	2	0	2	0	5.25942e-05	0.00329015	0.0159854
